# Supplementary material for: Clinical decision-making in older adults following emergency admission to hospital. Derivation and validation of a risk stratification score: OPERA
Source: PLoS One. 2021 Mar 18;16(3):e0248477. doi: 10.1371/journal.pone.0248477 (PMC7971558; doi:10.1371/journal.pone.0248477)
Supplement: S1 Data — (XLSX) [file pone.0248477.s002.xlsx]

## Sheet: Data OPERA
Imputation number	Site	LOS	LOS>1day?	LOS_>48hr?	LOS_>72?	LOS_7_Days?	LOS_14_Days?	LOS30?	Hospital mortality	Died7days	Died48hr	Readm30D	CA_AKI	FrailtyDone?1	PTFrailty	MUST score	Palliativecare	DNR	PallorDNR?	PallandDNR?	CCF	LIVER	DIABETES	CKD	NEWS2	NEWSDone?	SexFemale	SexMale	Age	Age65?	Age_groups above 65	OPERA_POINTS	OPERA_RISK_GROUPS Low0 Medium1 High2 Sev3
0	0	41	1	1	1	1	1	1	0	0	0	0	0	1	7	2	0	0	0	0	0	0	0	0	0	1	1	0	90	1	5	21	3
0	0	75	1	1	1	1	1	1	0	0	0	0	0	1	6	0	0	0	0	0	0	0	0	1	3	1	1	0	73	1	1	16	1
0	0	7	1	1	1	1	0	0	0	0	0	0	0	1	7	0	0	0	0	0	0	0	0	1	4	1	1	0	73	1	1	19	2
0	0	12	1	1	1	1	0	0	0	0	0	0	0	1	8	1	1	0	1	0	0	0	0	1	4	1	1	0	73	1	1	22	3
0	0	32	1	1	1	1	1	1	0	0	0	0	0	1	6	2	0	1	1	0	0	0	0	1	1	1	1	0	96	1	6	21	3
0	0	6	1	1	1	0	0	0	1	1	0	0	0	1	7	2	0	0	0	0	1	0	1	1	1	1	1	0	96	1	6	23	3
0	0	11	1	1	1	1	0	0	0	0	0	1	0	1	4	0	0	1	1	0	0	0	0	1	5	1	1	0	85	1	4	17	2
0	0	24	1	1	1	1	1	0	0	0	0	0	0	1	5	1	0	0	0	0	0	0	0	1	4	1	1	0	85	1	4	19	2
0	0	22	1	1	1	1	1	0	0	0	0	1	0	1	6	2	0	0	0	0	0	0	0	0	1	1	1	0	88	1	4	19	2
0	0	11	1	1	1	1	0	0	1	0	0	0	0	1	7	#NULL!	1	0	1	0	0	0	0	1	1	1	1	0	82	1	3	#NULL!	#NULL!
0	0	8	1	1	1	1	0	0	0	0	0	0	0	1	6	2	0	0	0	0	0	0	0	1	1	1	1	0	89	1	4	19	2
0	0	3	1	1	1	0	0	0	0	0	0	0	0	1	7	0	0	0	0	0	1	0	0	1	6	1	1	0	89	1	4	24	3
0	0	41	1	1	1	1	1	1	0	0	0	1	0	1	5	1	0	0	0	0	0	0	0	1	0	1	1	0	85	1	4	15	1
0	0	47	1	1	1	1	1	1	0	0	0	0	0	1	7	0	0	0	0	0	0	0	1	1	0	1	1	0	85	1	4	18	2
0	0	44	1	1	1	1	1	1	0	0	0	0	0	1	6	1	0	0	0	0	0	0	0	0	0	1	1	0	73	1	1	14	1
0	0	40	1	1	1	1	1	1	0	0	0	0	1	1	7	1	0	0	0	0	0	0	0	1	0	1	1	0	88	1	4	23	3
0	0	30	1	1	1	1	1	0	0	0	0	0	1	1	8	2	0	1	1	0	0	0	0	1	2	1	1	0	88	1	4	28	3
0	0	30	1	1	1	1	1	0	0	0	0	0	0	1	5	2	0	0	0	0	0	0	0	1	3	1	1	0	87	1	4	19	2
0	0	6	1	1	1	0	0	0	0	0	0	0	0	1	7	0	0	0	0	0	0	0	0	0	1	1	1	0	87	1	4	19	2
0	0	54	1	1	1	1	1	1	0	0	0	0	0	1	4	0	0	0	0	0	0	0	0	1	0	1	1	0	83	1	3	11	1
0	0	12	1	1	1	1	0	0	0	0	0	1	0	1	3	0	0	0	0	0	0	0	0	0	0	1	1	0	80	1	3	9	0
0	0	2	1	1	0	0	0	0	0	0	0	0	0	1	6	0	0	0	0	0	0	0	0	0	0	1	1	0	90	1	5	17	2
0	0	3	1	1	1	0	0	0	0	0	0	0	0	1	7	2	0	1	1	0	0	0	0	1	0	1	1	0	89	1	4	20	2
0	0	19	1	1	1	1	1	0	0	0	0	0	0	1	6	0	0	0	0	0	0	0	0	0	0	1	1	0	85	1	4	16	1
0	0	27	1	1	1	1	1	0	0	0	0	0	0	1	4	1	0	0	0	0	0	0	0	0	1	1	1	0	88	1	4	14	1
0	0	17	1	1	1	1	1	0	0	0	0	0	0	1	8	2	1	0	1	0	0	0	0	0	3	1	0	1	79	1	2	25	3
0	0	4	1	1	1	0	0	0	0	0	0	0	0	1	4	1	0	0	0	0	0	0	0	1	2	1	1	0	80	1	3	14	1
0	0	26	1	1	1	1	1	0	0	0	0	1	0	1	6	2	0	0	0	0	0	0	0	1	4	1	1	0	80	1	3	21	3
0	0	4	1	1	1	0	0	0	0	0	0	1	1	1	6	0	0	0	0	0	1	0	0	1	3	1	1	0	80	1	3	22	3
0	0	19	1	1	1	1	1	0	0	0	0	0	0	1	7	0	0	0	0	0	0	0	1	0	0	1	1	0	91	1	5	19	2
0	0	16	1	1	1	1	1	0	0	0	0	0	0	1	5	0	0	0	0	0	0	0	0	0	2	1	1	0	77	1	2	14	1
0	0	2	1	1	0	0	0	0	0	0	0	0	0	1	4	#NULL!	0	0	0	0	1	0	0	1	0	1	1	0	86	1	4	#NULL!	#NULL!
0	0	10	1	1	1	1	0	0	0	0	0	0	0	1	4	0	0	0	0	0	1	0	0	1	0	1	1	0	86	1	4	12	1
0	0	1	1	0	0	0	0	0	0	0	0	1	0	1	5	0	0	0	0	0	1	0	0	1	0	1	1	0	86	1	4	14	1
0	0	9	1	1	1	1	0	0	0	0	0	0	0	1	5	2	0	0	0	0	1	0	0	1	0	1	1	0	86	1	4	16	1
0	0	7	1	1	1	1	0	0	0	0	0	0	0	1	7	0	0	0	0	0	0	0	1	1	3	1	1	0	67	1	0	17	2
0	0	4	1	1	1	0	0	0	0	0	0	1	0	1	2	2	0	0	0	0	0	0	0	1	0	1	1	0	87	1	4	10	1
0	0	5	1	1	1	0	0	0	0	0	0	0	0	1	4	2	0	0	0	0	0	0	0	1	1	1	1	0	87	1	4	15	1
0	0	33	1	1	1	1	1	1	0	0	0	1	0	1	6	2	0	0	0	0	0	0	0	1	0	1	1	0	87	1	4	18	2
0	0	41	1	1	1	1	1	1	0	0	0	0	1	1	6	1	0	1	1	0	0	0	0	1	4	1	1	0	89	1	4	25	3
0	0	12	1	1	1	1	0	0	0	0	0	1	0	1	7	1	0	0	0	0	0	0	1	0	3	1	1	0	83	1	3	21	3
0	0	1	1	0	0	0	0	0	0	0	0	0	0	1	5	0	0	0	0	0	0	0	0	0	0	1	1	0	88	1	4	14	1
0	0	76	1	1	1	1	1	1	0	0	0	0	0	1	3	0	0	0	0	0	0	0	0	1	2	1	1	0	92	1	5	13	1
0	0	5	1	1	1	0	0	0	0	0	0	1	0	1	6	0	0	0	0	0	0	0	0	1	0	1	1	0	92	1	5	17	2
0	0	25	1	1	1	1	1	0	0	0	0	1	1	1	4	0	0	0	0	0	0	0	0	1	2	1	1	0	92	1	5	19	2
0	0	34	1	1	1	1	1	1	0	0	0	0	0	1	3	0	0	0	0	0	0	0	1	0	1	1	1	0	90	1	5	12	1
0	0	37	1	1	1	1	1	1	0	0	0	0	0	1	6	1	0	0	0	0	0	0	1	0	0	1	1	0	90	1	5	18	2
0	0	25	1	1	1	1	1	0	0	0	0	0	0	1	5	0	0	0	0	0	0	0	0	0	1	1	1	0	88	1	4	15	1
0	0	8	1	1	1	1	0	0	0	0	0	0	0	1	5	2	0	0	0	0	0	0	0	0	1	1	1	0	102	1	7	20	2
0	0	12	1	1	1	1	0	0	0	0	0	0	0	1	7	2	0	0	0	0	0	0	0	0	5	1	1	0	90	1	5	26	3
0	0	53	1	1	1	1	1	1	0	0	0	0	0	1	7	0	0	0	0	0	0	0	0	0	1	1	1	0	78	1	2	17	2
0	0	7	1	1	1	1	0	0	0	0	0	0	0	1	3	0	0	0	0	0	0	0	0	1	1	1	1	0	90	1	5	12	1
0	0	3	1	1	1	0	0	0	0	0	0	0	0	1	1	0	0	0	0	0	0	0	0	1	3	1	0	1	92	1	5	12	1
0	0	1	1	0	0	0	0	0	0	0	0	0	0	1	3	0	0	0	0	0	0	0	0	0	1	1	0	1	79	1	2	11	1
0	0	20	1	1	1	1	1	0	0	0	0	0	1	1	8	0	1	0	1	0	0	0	0	0	0	1	1	0	87	1	4	24	3
0	0	28	1	1	1	1	1	0	0	0	0	0	1	1	5	2	0	0	0	0	0	0	0	1	0	1	1	0	89	1	4	20	2
0	0	3	1	1	1	0	0	0	0	0	0	0	0	1	6	0	0	0	0	0	0	0	0	1	8	1	1	0	89	1	4	24	3
0	0	48	1	1	1	1	1	1	0	0	0	0	1	1	5	2	0	0	0	0	0	0	0	1	4	1	0	1	95	1	6	28	3
0	0	2	1	1	0	0	0	0	0	0	0	0	0	1	4	1	0	0	0	0	0	0	0	1	0	1	1	0	74	1	1	10	1
0	0	6	1	1	1	0	0	0	0	0	0	0	0	1	5	1	0	0	0	0	0	0	0	1	5	1	1	0	93	1	5	21	3
0	0	5	1	1	1	0	0	0	0	0	0	0	0	1	5	0	0	0	0	0	0	0	0	0	1	1	1	0	84	1	3	14	1
0	0	28	1	1	1	1	1	0	0	0	0	0	0	1	6	2	0	0	0	0	0	0	0	1	0	1	1	0	96	1	6	20	2
0	0	7	1	1	1	1	0	0	1	1	0	0	0	1	6	2	0	0	0	0	0	0	0	1	0	1	1	0	96	1	6	20	2
0	0	59	1	1	1	1	1	1	0	0	0	0	0	1	6	0	0	0	0	0	0	0	0	1	1	1	1	0	85	1	4	17	2
0	0	134	1	1	1	1	1	1	0	0	0	0	0	1	8	0	0	0	0	0	0	0	0	1	0	1	1	0	85	1	4	20	2
0	0	5	1	1	1	0	0	0	1	1	0	0	1	1	5	0	1	0	1	0	0	0	0	0	1	1	1	0	92	1	5	20	2
0	0	3	1	1	1	0	0	0	0	0	0	0	0	1	6	0	0	0	0	0	0	0	0	1	1	1	1	0	91	1	5	18	2
0	0	4	1	1	1	0	0	0	1	1	0	0	1	1	7	1	0	0	0	0	1	0	1	1	2	1	1	0	91	1	5	26	3
0	0	4	1	1	1	0	0	0	0	0	0	1	0	1	3	0	0	0	0	0	0	0	0	0	3	1	0	1	72	1	1	12	1
0	0	8	1	1	1	1	0	0	0	0	0	0	0	1	6	0	0	0	0	0	0	0	0	0	1	1	1	0	88	1	4	17	2
0	0	3	1	1	1	0	0	0	0	0	0	0	0	1	3	0	0	0	0	0	0	0	0	0	0	1	1	0	84	1	3	9	0
0	0	9	1	1	1	1	0	0	0	0	0	0	0	1	3	0	0	0	0	0	0	0	1	1	0	1	1	0	84	1	3	9	0
0	0	17	1	1	1	1	1	0	0	0	0	0	0	1	3	2	0	0	0	0	0	0	1	1	2	1	1	0	84	1	3	13	1
0	0	85	1	1	1	1	1	1	0	0	0	0	0	1	3	0	0	0	0	0	0	0	0	0	3	1	1	0	80	1	3	12	1
0	0	7	1	1	1	1	0	0	0	0	0	0	0	1	6	0	0	0	0	0	0	0	0	0	0	1	1	0	93	1	5	17	2
0	0	4	1	1	1	0	0	0	0	0	0	0	0	1	3	0	0	0	0	0	0	0	0	1	0	1	1	0	84	1	3	9	0
0	0	25	1	1	1	1	1	0	1	0	0	0	0	1	4	0	1	1	1	1	0	0	0	1	2	1	0	1	83	1	3	15	1
0	0	10	1	1	1	1	0	0	0	0	0	1	0	1	7	0	0	0	0	0	0	0	0	1	6	1	0	1	86	1	4	26	3
0	0	2	1	1	0	0	0	0	0	0	0	0	1	1	6	0	0	0	0	0	1	0	1	1	4	1	0	1	86	1	4	26	3
0	0	2	1	1	0	0	0	0	0	0	0	0	0	1	5	0	0	0	0	0	0	0	0	0	1	1	0	1	91	1	5	18	2
0	0	9	1	1	1	1	0	0	0	0	0	0	0	1	4	2	0	0	0	0	0	0	0	1	4	1	1	0	94	1	5	19	2
0	0	6	1	1	1	0	0	0	1	1	0	0	0	1	5	2	0	0	0	0	1	0	0	1	3	1	1	0	94	1	5	20	2
0	0	9	1	1	1	1	0	0	1	0	0	0	0	1	8	#NULL!	0	0	0	0	0	0	0	0	6	1	1	0	96	1	6	#NULL!	#NULL!
0	0	21	1	1	1	1	1	0	0	0	0	1	0	1	8	2	0	0	0	0	0	0	0	0	3	1	1	0	96	1	6	27	3
0	0	31	1	1	1	1	1	1	1	0	0	0	1	1	5	2	1	0	1	0	0	0	0	1	3	1	1	0	91	1	5	24	3
0	0	67	1	1	1	1	1	1	0	0	0	0	0	1	5	0	0	0	0	0	0	0	1	1	0	1	1	0	82	1	3	13	1
0	0	20	1	1	1	1	1	0	0	0	0	0	0	1	3	1	0	0	0	0	0	0	0	0	0	1	1	0	87	1	4	11	1
0	0	1	1	0	0	0	0	0	0	0	0	1	0	1	4	0	0	0	0	0	0	0	1	1	1	1	1	0	72	1	1	10	1
0	0	2	1	1	0	0	0	0	0	0	0	0	0	1	7	#NULL!	0	0	0	0	0	0	0	0	5	1	1	0	87	1	4	#NULL!	#NULL!
0	0	1	1	0	0	0	0	0	0	0	0	0	0	1	5	0	0	0	0	0	0	0	0	0	5	1	0	1	76	1	2	19	2
0	0	3	1	1	1	0	0	0	0	0	0	0	0	1	5	0	0	0	0	0	0	0	0	0	0	1	0	1	94	1	5	17	2
0	0	3	1	1	1	0	0	0	0	0	0	0	0	1	4	0	0	0	0	0	0	0	0	1	2	1	0	1	93	1	5	17	2
0	0	16	1	1	1	1	1	0	0	0	0	0	0	1	5	1	0	0	0	0	0	0	0	1	3	1	0	1	93	1	5	21	3
0	0	19	1	1	1	1	1	0	1	0	0	0	0	1	8	2	0	1	1	0	0	0	0	1	8	1	0	1	93	1	5	33	3
0	0	10	1	1	1	1	0	0	1	0	0	0	0	1	6	0	0	1	1	0	0	0	0	0	0	1	1	0	87	1	4	16	1
0	0	16	1	1	1	1	1	0	0	0	0	0	0	1	6	2	0	0	0	0	0	0	0	0	1	1	1	0	91	1	5	20	2
0	0	8	1	1	1	1	0	0	0	0	0	0	0	1	7	2	0	0	0	0	0	0	0	0	3	1	1	0	91	1	5	24	3
0	0	21	1	1	1	1	1	0	0	0	0	0	0	1	7	0	0	0	0	0	0	0	0	0	2	1	1	0	88	1	4	20	2
0	0	1	1	0	0	0	0	0	1	1	1	0	0	1	6	#NULL!	0	0	0	0	0	0	0	0	9	1	0	1	92	1	5	#NULL!	#NULL!
0	0	1	1	0	0	0	0	0	0	0	0	1	0	1	5	#NULL!	0	0	0	0	0	0	0	1	0	1	1	0	84	1	3	#NULL!	#NULL!
0	0	48	1	1	1	1	1	1	0	0	0	0	0	1	6	0	0	0	0	0	0	0	1	1	0	1	1	0	84	1	3	15	1
0	0	25	1	1	1	1	1	0	1	0	0	0	0	1	7	2	1	0	1	0	0	0	0	1	6	1	1	0	93	1	5	27	3
0	0	13	1	1	1	1	0	0	0	0	0	1	0	1	5	0	1	0	1	0	1	0	1	1	2	1	1	0	86	1	4	16	1
0	0	2	1	1	0	0	0	0	0	0	0	1	0	1	7	0	0	0	0	0	1	0	1	1	1	1	1	0	86	1	4	19	2
0	0	8	1	1	1	1	0	0	0	0	0	0	1	1	5	0	1	1	1	1	0	0	0	1	1	1	1	0	87	1	4	19	2
0	0	1	1	0	0	0	0	0	0	0	0	0	0	1	4	0	0	0	0	0	0	0	1	0	1	1	0	1	86	1	4	15	1
0	0	14	1	1	1	1	1	0	0	0	0	0	0	1	7	0	0	0	0	0	0	0	0	1	0	1	1	0	90	1	5	19	2
0	0	2	1	1	0	0	0	0	0	0	0	0	1	1	4	0	0	0	0	0	0	0	0	1	3	1	1	0	88	1	4	19	2
0	0	4	1	1	1	0	0	0	0	0	0	0	0	1	3	0	0	0	0	0	0	0	0	0	1	1	1	0	89	1	4	11	1
0	0	7	1	1	1	1	0	0	0	0	0	1	0	1	5	0	0	0	0	0	0	0	0	0	3	1	1	0	93	1	5	18	2
0	0	20	1	1	1	1	1	0	0	0	0	0	1	1	6	0	0	0	0	0	0	0	0	0	5	1	1	0	93	1	5	26	3
0	0	66	1	1	1	1	1	1	0	0	0	0	1	1	6	2	0	0	0	0	0	0	0	0	0	1	1	0	95	1	6	24	3
0	0	21	1	1	1	1	1	0	0	0	0	0	0	1	5	1	0	0	0	0	0	0	0	0	0	1	1	0	86	1	4	15	1
0	0	61	1	1	1	1	1	1	0	0	0	0	0	1	6	0	0	0	0	0	0	0	0	0	0	1	1	0	90	1	5	17	2
0	0	14	1	1	1	1	1	0	0	0	0	0	0	1	4	0	0	0	0	0	0	0	0	0	2	1	0	1	83	1	3	15	1
0	0	31	1	1	1	1	1	1	0	0	0	0	0	1	2	0	0	0	0	0	0	0	0	1	0	1	1	0	91	1	5	9	0
0	0	29	1	1	1	1	1	0	0	0	0	0	0	1	4	2	0	1	1	0	0	0	0	1	2	1	1	0	91	1	5	17	2
0	0	12	1	1	1	1	0	0	0	0	0	0	0	1	6	0	0	0	0	0	0	0	0	0	3	1	1	0	87	1	4	19	2
0	0	1	1	0	0	0	0	0	0	0	0	0	0	1	3	0	0	0	0	0	0	0	0	1	2	1	1	0	94	1	5	13	1
0	0	31	1	1	1	1	1	1	0	0	0	0	0	1	5	2	0	0	0	0	0	0	0	0	0	1	1	0	90	1	5	17	2
0	0	20	1	1	1	1	1	0	0	0	0	0	0	1	3	0	0	0	0	0	0	0	0	0	0	1	1	0	86	1	4	10	1
0	0	65	1	1	1	1	1	1	0	0	0	1	0	1	3	2	0	0	0	0	0	0	0	0	2	1	0	1	71	1	1	13	1
0	0	5	1	1	1	0	0	0	0	0	0	1	0	1	4	0	0	0	0	0	0	0	0	1	3	1	0	1	71	1	1	14	1
0	0	4	1	1	1	0	0	0	0	0	0	0	1	1	3	1	0	0	0	0	0	0	0	1	0	1	0	1	71	1	1	14	1
0	0	21	1	1	1	1	1	0	0	0	0	1	1	1	3	0	0	0	0	0	0	0	0	1	2	1	0	1	71	1	1	15	1
0	0	3	1	1	1	0	0	0	0	0	0	0	1	1	3	0	0	0	0	0	0	0	0	1	3	1	0	1	71	1	1	16	1
0	0	12	1	1	1	1	0	0	0	0	0	1	1	1	5	2	0	0	0	0	0	0	0	1	3	1	0	1	71	1	1	22	3
0	0	15	1	1	1	1	1	0	0	0	0	0	0	1	6	2	0	0	0	0	0	0	0	0	3	1	1	0	89	1	4	21	3
0	0	34	1	1	1	1	1	1	0	0	0	0	0	1	3	0	0	0	0	0	0	0	1	0	0	1	1	0	78	1	2	8	0
0	0	34	1	1	1	1	1	1	0	0	0	0	0	1	6	0	0	0	0	0	0	0	0	0	2	1	1	0	88	1	4	18	2
0	0	2	1	1	0	0	0	0	0	0	0	0	0	1	5	0	0	0	0	0	1	0	0	1	0	1	1	0	81	1	3	13	1
0	0	11	1	1	1	1	0	0	1	0	0	0	0	1	6	0	0	0	0	0	1	0	0	1	2	1	1	0	97	1	6	20	2
0	0	8	1	1	1	1	0	0	0	0	0	0	0	1	6	1	0	0	0	0	0	0	0	1	4	1	1	0	97	1	6	23	3
0	0	16	1	1	1	1	1	0	0	0	0	0	0	1	4	2	0	0	0	0	0	0	0	1	0	1	1	0	97	1	6	16	1
0	0	3	1	1	1	0	0	0	0	0	0	0	0	1	2	0	0	0	0	0	0	0	1	1	2	1	1	0	84	1	3	9	0
0	0	15	1	1	1	1	1	0	0	0	0	0	0	1	5	0	0	0	0	0	0	0	1	0	0	1	1	0	84	1	3	13	1
0	0	10	1	1	1	1	0	0	0	0	0	0	1	1	3	0	0	0	0	0	0	0	0	0	0	1	0	1	72	1	1	13	1
0	0	21	1	1	1	1	1	0	0	0	0	0	0	1	7	0	0	0	0	0	0	0	0	0	0	1	1	0	88	1	4	18	2
0	0	12	1	1	1	1	0	0	0	0	0	0	0	1	8	0	0	0	0	0	0	0	1	0	1	1	1	0	84	1	3	20	2
0	0	1	1	0	0	0	0	0	0	0	0	0	0	1	4	0	0	0	0	0	0	0	0	0	0	1	0	1	76	1	2	12	1
0	0	13	1	1	1	1	0	0	0	0	0	0	0	1	4	0	0	0	0	0	0	0	0	1	0	1	1	0	86	1	4	12	1
0	0	9	1	1	1	1	0	0	0	0	0	0	0	1	7	2	0	1	1	0	0	0	0	0	0	1	1	0	87	1	4	20	2
0	0	22	1	1	1	1	1	0	0	0	0	0	0	1	6	0	0	0	0	0	1	0	0	1	3	1	1	0	93	1	5	20	2
0	0	21	1	1	1	1	1	0	0	0	0	1	0	1	7	0	0	0	0	0	1	0	0	1	4	1	1	0	93	1	5	23	3
0	0	6	1	1	1	0	0	0	0	0	0	0	0	1	6	2	0	0	0	0	0	0	0	1	5	1	1	0	91	1	5	24	3
0	0	7	1	1	1	1	0	0	0	0	0	1	0	1	6	0	0	0	0	0	0	0	0	1	1	1	1	0	90	1	5	18	2
0	0	48	1	1	1	1	1	1	0	0	0	1	0	1	6	1	1	0	1	0	0	0	0	1	1	1	1	0	90	1	5	19	2
0	0	51	1	1	1	1	1	1	0	0	0	1	0	1	7	2	0	0	0	0	0	0	0	1	3	1	1	0	90	1	5	24	3
0	0	12	1	1	1	1	0	0	0	0	0	0	1	1	7	0	0	0	0	0	0	0	0	1	1	1	1	0	90	1	5	24	3
0	0	19	1	1	1	1	1	0	0	0	0	0	1	1	7	1	0	1	1	0	0	0	0	1	0	1	1	0	90	1	5	24	3
0	0	12	1	1	1	1	0	0	0	0	0	0	1	1	8	1	0	0	0	0	0	0	0	1	1	1	1	0	90	1	5	27	3
0	0	27	1	1	1	1	1	0	1	0	0	0	0	1	7	0	0	1	1	0	0	0	0	1	0	1	1	0	95	1	6	20	2
0	0	6	1	1	1	0	0	0	0	0	0	0	0	1	7	0	0	0	0	0	0	0	0	0	4	1	1	0	95	1	6	24	3
0	0	7	1	1	1	1	0	0	0	0	0	0	0	1	6	0	0	0	0	0	0	0	0	0	4	1	1	0	98	1	6	22	3
0	0	102	1	1	1	1	1	1	0	0	0	0	0	1	4	2	0	0	0	0	0	0	1	0	2	1	0	1	89	1	4	18	2
0	0	14	1	1	1	1	1	0	1	0	0	0	0	1	6	0	0	1	1	0	1	0	1	1	3	1	1	0	87	1	4	19	2
0	0	27	1	1	1	1	1	0	0	0	0	0	0	1	5	0	0	0	0	0	1	0	1	1	1	1	1	0	81	1	3	14	1
0	0	10	1	1	1	1	0	0	0	0	0	0	0	1	6	0	0	0	0	0	1	0	1	1	0	1	1	0	81	1	3	15	1
0	0	29	1	1	1	1	1	0	0	0	0	0	0	1	6	0	1	0	1	0	0	0	1	1	0	1	1	0	84	1	3	15	1
0	0	6	1	1	1	0	0	0	0	0	0	0	1	1	3	0	0	0	0	0	0	0	1	1	1	1	1	0	72	1	1	12	1
0	0	24	1	1	1	1	1	0	0	0	0	1	0	1	7	0	0	0	0	0	0	0	0	0	1	1	0	1	93	1	5	22	3
0	0	3	1	1	1	0	0	0	0	0	0	0	0	1	6	1	0	0	0	0	0	0	0	0	2	1	0	1	93	1	5	22	3
0	0	12	1	1	1	1	0	0	1	0	0	0	0	1	8	0	0	0	0	0	0	0	0	0	3	1	0	1	93	1	5	26	3
0	0	18	1	1	1	1	1	0	0	0	0	0	0	1	5	0	0	0	0	0	0	0	0	0	5	1	1	0	89	1	4	19	2
0	0	8	1	1	1	1	0	0	0	0	0	0	0	1	4	1	0	0	0	0	0	0	0	0	6	1	1	0	88	1	4	19	2
0	0	7	1	1	1	1	0	0	0	0	0	0	0	1	4	0	0	0	0	0	0	0	0	0	0	1	1	0	85	1	4	12	1
0	0	8	1	1	1	1	0	0	0	0	0	0	0	1	1	0	0	0	0	0	0	0	0	0	0	1	0	1	71	1	1	5	0
0	0	8	1	1	1	1	0	0	0	0	0	0	0	1	3	2	0	0	0	0	0	0	0	1	1	1	1	0	90	1	5	14	1
0	0	3	1	1	1	0	0	0	1	1	0	0	1	1	7	2	1	0	1	0	0	0	0	1	7	1	1	0	91	1	5	32	3
0	0	11	1	1	1	1	0	0	0	0	0	0	0	1	4	0	0	0	0	0	0	0	0	1	0	1	1	0	82	1	3	11	1
0	0	22	1	1	1	1	1	0	0	0	0	0	0	1	7	1	0	0	0	0	0	0	1	0	0	1	1	0	89	1	4	19	2
0	0	22	1	1	1	1	1	0	0	0	0	1	0	1	6	2	0	0	0	0	0	0	0	1	0	1	1	0	88	1	4	18	2
0	0	1	1	0	0	0	0	0	0	0	0	0	0	1	7	2	0	0	0	0	0	0	0	0	2	1	1	0	88	1	4	22	3
0	0	27	1	1	1	1	1	0	0	0	0	1	0	1	6	1	0	0	0	0	0	0	0	1	3	1	1	0	90	1	5	21	3
0	0	5	1	1	1	0	0	0	0	0	0	0	0	1	2	0	0	0	0	0	0	0	0	1	2	1	1	0	82	1	3	9	0
0	0	1	1	0	0	0	0	0	0	0	0	1	0	1	3	1	0	0	0	0	0	0	0	1	2	1	1	0	82	1	3	12	1
0	0	2	1	1	0	0	0	0	0	0	0	1	0	1	6	0	0	0	0	0	1	0	0	0	0	1	1	0	91	1	5	17	2
0	0	6	1	1	1	0	0	0	0	0	0	1	0	1	5	2	0	0	0	0	1	0	0	1	1	1	1	0	91	1	5	18	2
0	0	16	1	1	1	1	1	0	0	0	0	0	0	1	6	2	0	0	0	0	1	0	0	0	0	1	1	0	91	1	5	19	2
0	0	14	1	1	1	1	1	0	0	0	0	1	0	1	7	0	0	0	0	0	0	0	0	1	2	1	1	0	89	1	4	20	2
0	0	47	1	1	1	1	1	1	0	0	0	0	0	1	7	1	0	0	0	0	0	0	0	1	4	1	1	0	89	1	4	23	3
0	0	27	1	1	1	1	1	0	0	0	0	0	0	1	5	2	0	0	0	0	0	0	0	1	2	1	1	0	86	1	4	18	2
0	0	50	1	1	1	1	1	1	0	0	0	0	0	1	7	2	0	0	0	0	0	0	0	0	0	1	1	0	78	1	2	18	2
0	0	83	1	1	1	1	1	1	0	0	0	0	0	1	5	2	0	0	0	0	0	0	1	0	1	1	1	0	86	1	4	17	2
0	0	56	1	1	1	1	1	1	1	0	0	0	0	1	7	2	0	1	1	0	0	0	1	1	2	1	1	0	86	1	4	22	3
0	0	18	1	1	1	1	1	0	0	0	0	0	0	1	4	0	0	0	0	0	0	0	0	0	1	1	1	0	86	1	4	13	1
0	0	7	1	1	1	1	0	0	1	1	0	0	1	1	9	1	1	0	1	0	0	0	0	0	1	1	1	0	98	1	6	30	3
0	0	33	1	1	1	1	1	1	0	0	0	0	0	1	5	0	0	0	0	0	0	0	0	0	0	1	0	1	95	1	6	18	2
0	0	12	1	1	1	1	0	0	0	0	0	0	0	1	6	0	0	0	0	0	0	0	0	1	0	1	0	1	95	1	6	20	2
0	0	21	1	1	1	1	1	0	0	0	0	0	0	1	4	0	0	0	0	0	0	0	0	0	2	1	1	0	92	1	5	15	1
0	0	45	1	1	1	1	1	1	0	0	0	0	0	1	6	2	0	0	0	0	0	0	0	1	0	1	1	0	93	1	5	19	2
0	0	65	1	1	1	1	1	1	0	0	0	0	0	1	5	2	0	0	0	0	0	0	1	0	0	1	0	1	83	1	3	17	2
0	0	45	1	1	1	1	1	1	1	0	0	0	0	1	5	0	0	1	1	0	0	0	0	1	1	1	0	1	90	1	5	18	2
0	0	29	1	1	1	1	1	0	0	0	0	0	0	1	5	2	0	0	0	0	0	0	0	0	0	1	1	0	89	1	4	16	1
0	0	127	1	1	1	1	1	1	0	0	0	0	0	1	8	0	0	0	0	0	0	0	0	0	1	1	1	0	88	1	4	21	3
0	0	71	1	1	1	1	1	1	0	0	0	0	0	1	6	2	0	0	0	0	0	0	0	0	1	1	0	1	92	1	5	22	3
0	0	28	1	1	1	1	1	0	0	0	0	0	0	1	7	1	0	0	0	0	0	0	1	1	1	1	1	0	93	1	5	21	3
0	0	31	1	1	1	1	1	1	0	0	0	0	1	1	7	0	0	0	0	0	0	0	0	1	3	1	1	0	93	1	5	26	3
0	0	7	1	1	1	1	0	0	0	0	0	1	0	1	6	2	0	0	0	0	0	0	0	0	0	1	1	0	84	1	3	17	2
0	0	4	1	1	1	0	0	0	0	0	0	0	0	1	7	2	0	0	0	0	0	0	0	1	0	1	1	0	84	1	3	19	2
0	0	15	1	1	1	1	1	0	0	0	0	0	0	1	7	2	0	0	0	0	0	0	0	1	0	1	1	0	84	1	3	19	2
0	0	14	1	1	1	1	1	0	0	0	0	1	1	1	6	2	0	0	0	0	0	0	0	0	0	1	1	0	84	1	3	21	3
0	0	19	1	1	1	1	1	0	0	0	0	0	0	1	7	0	0	0	0	0	0	0	0	0	1	1	1	0	81	1	3	18	2
0	0	1	1	0	0	0	0	0	0	0	0	0	0	1	9	0	0	1	1	0	0	0	1	0	2	1	1	0	81	1	3	23	3
0	0	11	1	1	1	1	0	0	0	0	0	0	0	1	1	0	0	0	0	0	0	0	0	0	0	1	1	0	82	1	3	5	0
0	0	8	1	1	1	1	0	0	0	0	0	0	0	1	3	0	0	0	0	0	0	0	0	0	0	1	1	0	82	1	3	9	0
0	0	6	1	1	1	0	0	0	0	0	0	1	0	1	2	2	0	0	0	0	0	0	0	0	1	1	1	0	82	1	3	10	1
0	0	5	1	1	1	0	0	0	0	0	0	1	0	1	4	1	0	0	0	0	0	0	0	0	0	1	1	0	82	1	3	12	1
0	0	2	1	1	0	0	0	0	0	0	0	0	0	1	4	0	0	0	0	0	1	0	0	1	0	1	1	0	83	1	3	11	1
0	0	6	1	1	1	0	0	0	0	0	0	0	0	1	5	0	0	0	0	0	1	0	0	1	1	1	1	0	83	1	3	14	1
0	0	8	1	1	1	1	0	0	0	0	0	1	0	1	5	1	0	0	0	0	1	0	0	1	3	1	1	0	83	1	3	17	2
0	0	5	1	1	1	0	0	0	0	0	0	0	0	1	4	0	0	0	0	0	0	0	0	0	0	1	1	0	89	1	4	12	1
0	0	1	1	0	0	0	0	0	0	0	0	1	0	1	4	0	0	0	0	0	0	0	0	0	1	1	1	0	89	1	4	13	1
0	0	33	1	1	1	1	1	1	0	0	0	0	0	1	7	1	0	0	0	0	0	0	0	1	1	1	1	0	89	1	4	20	2
0	0	19	1	1	1	1	1	0	0	0	0	0	0	1	4	0	0	0	0	0	0	0	0	1	1	1	1	0	85	1	4	13	1
0	0	22	1	1	1	1	1	0	0	0	0	0	0	1	6	0	0	0	0	0	0	0	0	1	0	1	0	1	93	1	5	19	2
0	0	3	1	1	1	0	0	0	0	0	0	1	0	1	4	0	0	0	0	0	0	0	0	1	1	1	1	0	92	1	5	14	1
0	0	2	1	1	0	0	0	0	0	0	0	0	0	1	5	0	0	0	0	0	0	0	0	1	1	1	1	0	92	1	5	16	1
0	0	17	1	1	1	1	1	0	0	0	0	0	0	1	4	0	0	0	0	0	0	0	0	1	0	1	1	0	93	1	5	13	1
0	0	5	1	1	1	0	0	0	0	0	0	0	0	1	2	0	0	0	0	0	0	0	0	0	2	1	0	1	72	1	1	9	0
0	0	8	1	1	1	1	0	0	0	0	0	0	0	1	5	0	0	0	0	0	0	0	1	0	0	1	1	0	88	1	4	14	1
0	0	93	1	1	1	1	1	1	1	0	0	0	0	1	7	0	0	1	1	0	0	0	1	0	0	1	1	0	88	1	4	18	2
0	0	24	1	1	1	1	1	0	0	0	0	0	0	1	6	1	0	0	0	0	1	0	1	1	0	1	0	1	82	1	3	18	2
0	0	14	1	1	1	1	1	0	0	0	0	0	0	1	4	0	0	0	0	0	0	0	0	0	0	1	0	1	89	1	4	14	1
0	0	9	1	1	1	1	0	0	1	0	0	0	0	1	4	1	0	1	1	0	0	0	0	0	0	1	1	0	92	1	5	14	1
0	0	13	1	1	1	1	0	0	0	0	0	1	0	1	5	2	0	0	0	0	0	0	0	0	4	1	1	0	83	1	3	19	2
0	0	1	1	0	0	0	0	0	0	0	0	0	0	1	5	2	0	0	0	0	0	0	0	0	9	1	1	0	83	1	3	24	3
0	0	19	1	1	1	1	1	0	0	0	0	0	1	1	6	1	0	0	0	0	0	0	0	0	6	1	1	0	83	1	3	26	3
0	0	6	1	1	1	0	0	0	0	0	0	0	1	1	5	0	0	0	0	0	0	0	0	0	3	1	1	0	87	1	4	21	3
0	0	4	1	1	1	0	0	0	0	0	0	0	0	1	3	0	0	0	0	0	1	0	0	1	3	1	1	0	90	1	5	14	1
0	0	1	1	0	0	0	0	0	0	0	0	1	0	1	4	0	0	0	0	0	1	0	0	1	2	1	1	0	90	1	5	15	1
0	0	2	1	1	0	0	0	0	0	0	0	1	0	1	5	0	0	0	0	0	1	0	0	1	1	1	1	0	90	1	5	16	1
0	0	4	1	1	1	0	0	0	0	0	0	1	0	1	5	1	0	0	0	0	1	0	0	1	1	1	1	0	90	1	5	17	2
0	0	2	1	1	0	0	0	0	0	0	0	0	0	1	4	0	0	0	0	0	1	0	0	1	4	1	1	0	90	1	5	17	2
0	0	3	1	1	1	0	0	0	0	0	0	0	0	1	4	0	0	0	0	0	1	0	0	1	5	1	1	0	90	1	5	18	2
0	0	33	1	1	1	1	1	1	0	0	0	0	0	1	5	0	0	0	0	0	0	0	0	1	1	1	1	0	81	1	3	14	1
0	0	5	1	1	1	0	0	0	0	0	0	1	1	1	5	0	0	0	0	0	0	0	0	1	0	1	1	0	81	1	3	17	2
0	0	24	1	1	1	1	1	0	0	0	0	0	0	1	3	0	0	0	0	0	0	0	0	0	3	1	1	0	92	1	5	14	1
0	0	2	1	1	0	0	0	0	0	0	0	0	0	1	6	0	0	0	0	0	0	0	0	0	0	1	0	1	76	1	2	16	1
0	0	4	1	1	1	0	0	0	0	0	0	0	0	1	6	1	0	0	0	0	0	0	0	0	2	1	1	0	79	1	2	17	2
0	0	16	1	1	1	1	1	0	0	0	0	0	0	1	6	2	0	0	0	0	0	0	0	0	3	1	1	0	79	1	2	19	2
0	0	8	1	1	1	1	0	0	1	0	0	0	0	1	6	2	0	0	0	0	0	0	0	0	0	1	0	1	88	1	4	20	2
0	0	7	1	1	1	1	0	0	0	0	0	0	0	1	5	0	0	0	0	0	0	0	0	0	0	1	0	1	76	1	2	14	1
0	0	6	1	1	1	0	0	0	1	1	0	0	0	1	6	0	0	1	1	0	0	0	1	0	3	1	0	1	96	1	6	23	3
0	0	13	1	1	1	1	0	0	0	0	0	0	1	1	5	2	0	0	0	0	0	0	0	0	0	1	0	1	92	1	5	23	3
0	0	47	1	1	1	1	1	1	0	0	0	0	1	1	7	0	0	0	0	0	0	0	0	1	0	1	0	1	88	1	4	24	3
0	0	1	1	0	0	0	0	0	0	0	0	1	0	1	3	0	0	0	0	0	0	0	0	1	3	1	1	0	89	1	4	13	1
0	0	5	1	1	1	0	0	0	1	1	0	0	0	1	4	0	1	0	1	0	0	0	0	1	1	1	1	0	89	1	4	13	1
0	0	5	1	1	1	0	0	0	0	0	0	1	0	1	3	0	0	0	0	0	0	0	1	0	1	1	0	1	66	1	0	9	0
0	0	25	1	1	1	1	1	0	0	0	0	0	0	1	3	0	0	0	0	0	0	0	0	1	0	1	1	0	90	1	5	11	1
0	0	3	1	1	1	0	0	0	0	0	0	0	0	1	6	0	0	0	0	0	0	0	0	0	4	1	1	0	97	1	6	22	3
0	0	9	1	1	1	1	0	0	0	0	0	0	0	1	3	2	0	0	0	0	0	0	0	0	1	1	1	0	81	1	3	12	1
0	0	38	1	1	1	1	1	1	0	0	0	0	0	1	6	2	0	0	0	0	0	0	0	1	1	1	1	0	85	1	4	19	2
0	0	3	1	1	1	0	0	0	0	0	0	0	0	1	7	1	0	0	0	0	0	0	0	1	0	1	1	0	91	1	5	20	2
0	0	5	1	1	1	0	0	0	0	0	0	1	1	1	6	0	0	0	0	0	0	0	0	0	0	1	1	0	91	1	5	21	3
0	0	56	1	1	1	1	1	1	0	0	0	0	0	1	7	2	0	0	0	0	0	0	0	1	0	1	1	0	91	1	5	21	3
0	0	7	1	1	1	1	0	0	0	0	0	0	1	1	5	2	0	0	0	0	0	0	0	1	1	1	1	0	83	1	3	20	2
0	0	1	1	0	0	0	0	0	0	0	0	0	0	1	2	0	0	0	0	0	0	0	0	0	0	1	1	0	75	1	2	6	0
0	0	61	1	1	1	1	1	1	1	0	0	0	0	1	5	0	0	1	1	0	0	0	0	0	0	1	1	0	94	1	5	15	1
0	0	11	1	1	1	1	0	0	0	0	0	0	0	1	5	2	0	0	0	0	0	0	0	0	1	1	1	0	84	1	3	16	1
0	0	12	1	1	1	1	0	0	0	0	0	0	0	1	7	0	0	0	0	0	0	0	0	0	4	1	0	1	86	1	4	24	3
0	0	13	1	1	1	1	0	0	0	0	0	0	0	1	3	0	0	0	0	0	0	0	0	0	0	1	1	0	92	1	5	11	1
0	0	33	1	1	1	1	1	1	0	0	0	1	0	1	4	0	0	0	0	0	1	0	1	0	1	1	1	0	87	1	4	13	1
0	0	11	1	1	1	1	0	0	1	0	0	0	0	1	6	2	0	1	1	0	0	0	0	0	0	1	0	1	79	1	2	18	2
0	0	20	1	1	1	1	1	0	0	0	0	0	0	1	3	0	0	0	0	0	0	0	0	0	1	1	1	0	85	1	4	11	1
0	0	18	1	1	1	1	1	0	0	0	0	0	0	1	7	0	0	0	0	0	0	0	0	1	0	1	1	0	94	1	5	19	2
0	0	4	1	1	1	0	0	0	0	0	0	1	1	1	4	0	0	0	0	0	0	0	0	1	1	1	1	0	83	1	3	16	1
0	0	8	1	1	1	1	0	0	0	0	0	0	0	1	4	0	0	0	0	0	1	0	1	1	2	1	0	1	83	1	3	15	1
0	0	21	1	1	1	1	1	0	0	0	0	1	0	1	4	0	0	0	0	0	1	0	1	1	5	1	0	1	83	1	3	18	2
0	0	8	1	1	1	1	0	0	0	0	0	0	0	1	2	0	1	0	1	0	0	0	0	0	3	1	1	0	72	1	1	8	0
0	0	7	1	1	1	1	0	0	0	0	0	0	0	1	4	0	0	0	0	0	0	0	0	0	0	1	0	1	74	1	1	11	1
0	0	2	1	1	0	0	0	0	0	0	0	1	0	1	6	0	0	0	0	0	0	0	1	1	0	1	1	0	87	1	4	16	1
0	0	25	1	1	1	1	1	0	0	0	0	1	0	1	6	0	0	0	0	0	0	0	1	1	1	1	1	0	87	1	4	17	2
0	0	39	1	1	1	1	1	1	0	0	0	1	0	1	6	0	0	0	0	0	0	0	1	1	2	1	1	0	87	1	4	18	2
0	0	41	1	1	1	1	1	1	0	0	0	0	1	1	5	2	0	0	0	0	0	0	1	1	4	1	1	0	87	1	4	24	3
0	0	29	1	1	1	1	1	0	0	0	0	0	0	1	6	0	0	0	0	0	0	0	0	0	1	1	1	0	88	1	4	17	2
0	0	1	1	0	0	0	0	0	0	0	0	0	1	1	6	0	0	0	0	0	0	0	0	1	2	1	1	0	88	1	4	22	3
0	0	2	1	1	0	0	0	0	0	0	0	0	0	1	3	0	0	0	0	0	0	0	0	1	0	1	1	0	86	1	4	10	1
0	0	65	1	1	1	1	1	1	0	0	0	0	0	1	7	1	0	0	0	0	0	0	0	0	2	1	1	0	92	1	5	22	3
0	0	30	1	1	1	1	1	0	0	0	0	0	0	1	6	0	0	0	0	0	0	0	0	0	11	1	1	0	80	1	3	26	3
0	0	54	1	1	1	1	1	1	0	0	0	0	0	1	7	2	0	0	0	0	0	0	0	0	2	1	0	1	88	1	4	24	3
0	0	1	1	0	0	0	0	0	1	1	1	0	0	1	7	#NULL!	0	1	1	0	0	0	0	1	2	1	1	0	76	1	2	#NULL!	#NULL!
0	0	66	1	1	1	1	1	1	0	0	0	0	0	1	5	2	0	0	0	0	0	0	0	1	0	1	1	0	76	1	2	14	1
0	0	3	1	1	1	0	0	0	0	0	0	1	1	1	4	0	0	0	0	0	0	0	0	1	1	1	1	0	76	1	2	15	1
0	0	1	1	0	0	0	0	0	0	0	0	1	0	1	2	0	0	0	0	0	0	0	0	0	0	1	0	1	75	1	2	8	0
0	0	1	1	0	0	0	0	0	0	0	0	0	0	1	3	0	0	0	0	0	0	0	0	0	0	1	1	0	88	1	4	10	1
0	0	1	1	0	0	0	0	0	0	0	0	1	0	1	5	#NULL!	0	0	0	0	0	0	0	0	3	1	1	0	84	1	3	#NULL!	#NULL!
0	0	8	1	1	1	1	0	0	0	0	0	1	0	1	2	2	0	0	0	0	0	0	0	0	1	1	1	0	84	1	3	10	1
0	0	1	1	0	0	0	0	0	0	0	0	1	0	1	5	1	0	0	0	0	0	0	0	0	2	1	1	0	84	1	3	16	1
0	0	16	1	1	1	1	1	0	0	0	0	0	0	1	8	0	1	0	1	0	0	0	0	0	3	1	1	0	84	1	3	22	3
0	0	2	1	1	0	0	0	0	0	0	0	0	0	1	7	0	0	0	0	0	0	0	0	1	3	1	1	0	81	1	3	20	2
0	0	16	1	1	1	1	1	0	0	0	0	0	0	1	6	0	1	0	1	0	0	0	0	0	4	1	1	0	86	1	4	20	2
0	0	19	1	1	1	1	1	0	0	0	0	0	0	1	5	1	0	0	0	0	0	0	0	1	6	1	0	1	85	1	4	23	3
0	0	23	1	1	1	1	1	0	0	0	0	0	0	1	7	1	0	0	0	0	0	0	0	1	3	1	0	1	85	1	4	24	3
0	0	5	1	1	1	0	0	0	0	0	0	1	0	1	6	1	0	0	0	0	0	0	0	1	8	1	0	1	85	1	4	27	3
0	0	15	1	1	1	1	1	0	0	0	0	0	0	1	3	0	0	0	0	0	0	0	0	1	0	1	0	1	65	1	0	8	0
0	0	6	1	1	1	0	0	0	0	0	0	1	0	1	5	0	0	0	0	0	0	0	0	0	7	1	1	0	66	1	0	17	2
0	0	25	1	1	1	1	1	0	0	0	0	0	0	1	5	0	0	0	0	0	0	0	0	0	3	1	1	0	86	1	4	17	2
0	0	2	1	1	0	0	0	0	0	0	0	0	0	1	6	0	0	0	0	0	0	0	0	0	2	1	0	1	85	1	4	20	2
0	0	25	1	1	1	1	1	0	0	0	0	0	0	1	6	0	0	0	0	0	0	0	0	0	1	1	1	0	83	1	3	16	1
0	0	16	1	1	1	1	1	0	0	0	0	0	0	1	7	1	0	0	0	0	0	0	0	0	0	1	1	0	86	1	4	19	2
0	0	25	1	1	1	1	1	0	0	0	0	0	0	1	8	0	0	1	1	0	0	0	0	0	4	1	1	0	87	1	4	24	3
0	0	28	1	1	1	1	1	0	0	0	0	0	0	1	7	1	0	0	0	0	1	0	1	1	0	1	1	0	81	1	3	18	2
0	0	14	1	1	1	1	1	0	0	0	0	0	0	1	7	0	0	0	0	0	0	0	0	1	2	1	1	0	81	1	3	19	2
0	0	14	1	1	1	1	1	0	0	0	0	0	0	1	4	2	1	0	1	0	0	0	0	0	0	1	1	0	73	1	1	11	1
0	0	3	1	1	1	0	0	0	1	1	0	0	0	1	3	2	0	0	0	0	0	0	0	0	5	1	1	0	88	1	4	17	2
0	0	1	1	0	0	0	0	0	0	0	0	0	0	1	3	0	0	0	0	0	0	0	0	0	3	1	1	0	80	1	3	12	1
0	0	2	1	1	0	0	0	0	0	0	0	0	0	1	5	0	0	0	0	0	0	0	1	1	0	1	1	0	90	1	5	15	1
0	0	10	1	1	1	1	0	0	0	0	0	0	1	1	7	0	0	0	0	0	0	0	0	1	0	1	1	0	90	1	5	23	3
0	0	20	1	1	1	1	1	0	0	0	0	0	0	1	5	1	0	0	0	0	0	0	0	0	0	1	1	0	90	1	5	16	1
0	0	3	1	1	1	0	0	0	0	0	0	0	0	1	4	0	0	0	0	0	0	0	1	1	4	1	1	0	67	1	0	12	1
0	0	7	1	1	1	1	0	0	0	0	0	1	0	1	4	0	0	0	0	0	0	0	0	0	0	1	1	0	86	1	4	12	1
0	0	35	1	1	1	1	1	1	0	0	0	0	0	1	5	2	0	0	0	0	0	0	0	0	5	1	1	0	90	1	5	22	3
0	0	4	1	1	1	0	0	0	0	0	0	0	0	1	4	0	0	0	0	0	0	0	0	1	0	1	1	0	86	1	4	12	1
0	0	1	1	0	0	0	0	0	0	0	0	0	0	1	3	0	0	0	0	0	0	0	0	0	0	1	0	1	78	1	2	10	1
0	0	32	1	1	1	1	1	1	0	0	0	1	0	1	6	0	0	0	0	0	0	0	0	0	1	1	0	1	82	1	3	18	2
0	0	15	1	1	1	1	1	0	0	0	0	0	0	1	7	0	0	0	0	0	0	0	0	0	4	1	0	1	82	1	3	23	3
0	0	9	1	1	1	1	0	0	0	0	0	0	0	1	4	2	0	0	0	0	0	0	0	1	2	1	0	1	77	1	2	16	1
0	0	7	1	1	1	1	0	0	0	0	0	1	0	1	6	0	0	0	0	0	0	0	1	0	3	1	1	0	76	1	2	17	2
0	0	81	1	1	1	1	1	1	0	0	0	1	0	1	7	2	0	0	0	0	0	0	1	0	3	1	1	0	76	1	2	21	3
0	0	9	1	1	1	1	0	0	0	0	0	0	0	1	3	0	0	0	0	0	0	0	0	0	3	1	1	0	76	1	2	11	1
0	0	12	1	1	1	1	0	0	0	0	0	0	0	1	3	0	0	0	0	0	0	0	0	0	0	1	1	0	89	1	4	10	1
0	0	3	1	1	1	0	0	0	0	0	0	0	0	1	4	1	0	0	0	0	0	0	0	0	6	1	0	1	81	1	3	20	2
0	0	101	1	1	1	1	1	1	0	0	0	0	0	1	5	0	0	0	0	0	0	0	0	1	0	1	1	0	86	1	4	14	1
0	0	1	1	0	0	0	0	0	0	0	0	0	0	1	3	2	0	0	0	0	0	0	0	0	3	1	1	0	78	1	2	13	1
0	0	8	1	1	1	1	0	0	0	0	0	0	0	1	7	2	0	0	0	0	0	0	0	1	0	1	0	1	79	1	2	20	2
0	0	11	1	1	1	1	0	0	0	0	0	0	1	1	7	0	0	0	0	0	0	0	0	0	4	1	0	1	79	1	2	26	3
0	0	1	1	0	0	0	0	0	0	0	0	0	0	1	6	2	0	0	0	0	0	0	0	1	0	1	1	0	91	1	5	19	2
0	0	34	1	1	1	1	1	1	0	0	0	0	0	1	4	1	0	0	0	0	0	0	0	0	0	1	1	0	79	1	2	11	1
0	0	10	1	1	1	1	0	0	0	0	0	0	0	1	5	0	0	0	0	0	0	0	1	1	0	1	1	0	79	1	2	12	1
0	0	17	1	1	1	1	1	0	0	0	0	0	0	1	5	0	0	0	0	0	0	0	0	0	0	1	1	0	82	1	3	13	1
0	0	5	1	1	1	0	0	0	0	0	0	1	0	1	5	0	0	0	0	0	0	0	0	0	4	1	1	0	80	1	3	17	2
0	0	14	1	1	1	1	1	0	0	0	0	0	0	1	3	1	0	0	0	0	0	0	0	1	0	1	1	0	86	1	4	11	1
0	0	3	1	1	1	0	0	0	0	0	0	0	0	1	5	0	0	0	0	0	0	0	0	1	4	1	0	1	83	1	3	19	2
0	0	14	1	1	1	1	1	0	1	0	0	0	0	1	8	#NULL!	1	0	1	0	0	0	0	1	3	1	1	0	78	1	2	#NULL!	#NULL!
0	0	11	1	1	1	1	0	0	0	0	0	1	0	1	7	0	0	0	0	0	0	0	0	1	0	1	1	0	78	1	2	16	1
0	0	40	1	1	1	1	1	1	0	0	0	0	0	1	7	0	0	0	0	0	0	0	0	1	1	1	1	0	78	1	2	17	2
0	0	30	1	1	1	1	1	0	0	0	0	0	0	1	7	0	0	0	0	0	0	0	0	1	3	1	1	0	78	1	2	19	2
0	0	36	1	1	1	1	1	1	0	0	0	1	1	1	7	0	0	0	0	0	0	0	0	1	4	1	1	0	78	1	2	24	3
0	0	8	1	1	1	1	0	0	0	0	0	0	0	1	4	2	0	0	0	0	0	0	0	0	2	1	1	0	87	1	4	16	1
0	0	7	1	1	1	1	0	0	0	0	0	0	0	1	2	0	0	0	0	0	0	0	0	0	1	1	1	0	91	1	5	10	1
0	0	1	1	0	0	0	0	0	0	0	0	1	0	1	3	0	0	0	0	0	0	0	0	1	0	1	1	0	85	1	4	10	1
0	0	3	1	1	1	0	0	0	0	0	0	0	0	1	3	0	0	0	0	0	0	0	0	1	0	1	1	0	85	1	4	10	1
0	0	33	1	1	1	1	1	1	0	0	0	0	0	1	6	1	0	0	0	0	0	0	0	1	2	1	0	1	95	1	6	23	3
0	0	19	1	1	1	1	1	0	0	0	0	0	1	1	5	0	0	0	0	0	1	0	0	1	3	1	0	1	95	1	6	25	3
0	0	23	1	1	1	1	1	0	0	0	0	0	0	1	7	2	0	0	0	0	0	0	0	0	4	1	0	1	82	1	3	25	3
0	0	2	1	1	0	0	0	0	0	0	0	0	0	1	8	0	0	0	0	0	0	0	0	0	0	1	1	0	93	1	5	21	3
0	0	1	1	0	0	0	0	0	0	0	0	0	0	1	3	#NULL!	0	0	0	0	0	0	0	1	0	1	1	0	80	1	3	#NULL!	#NULL!
0	0	32	1	1	1	1	1	1	0	0	0	1	0	1	7	0	0	0	0	0	1	0	0	1	1	1	1	0	92	1	5	20	2
0	0	10	1	1	1	1	0	0	0	0	0	1	0	1	7	1	0	0	0	0	1	0	0	1	0	1	1	0	92	1	5	20	2
0	0	19	1	1	1	1	1	0	0	0	0	0	0	1	7	2	0	0	0	0	1	0	0	1	2	1	1	0	92	1	5	23	3
0	0	9	1	1	1	1	0	0	0	0	0	1	0	1	7	2	0	0	0	0	1	0	0	1	4	1	1	0	92	1	5	25	3
0	0	5	1	1	1	0	0	0	1	1	0	0	1	1	8	0	0	1	1	0	0	0	0	1	3	1	1	0	92	1	5	28	3
0	0	11	1	1	1	1	0	0	0	0	0	0	0	1	5	0	0	0	0	0	0	0	0	1	0	1	1	0	83	1	3	13	1
0	0	1	1	0	0	0	0	0	1	1	1	0	0	1	7	#NULL!	0	1	1	0	0	0	0	1	6	1	1	0	79	1	2	#NULL!	#NULL!
0	0	28	1	1	1	1	1	0	0	0	0	1	0	1	4	2	0	1	1	0	0	0	0	1	5	1	1	0	79	1	2	17	2
0	0	9	1	1	1	1	0	0	0	0	0	1	0	1	5	2	0	0	0	0	0	0	0	1	8	1	1	0	79	1	2	22	3
0	0	15	1	1	1	1	1	0	0	0	0	0	0	1	3	0	0	0	0	0	0	0	0	1	0	1	1	0	80	1	3	9	0
0	0	42	1	1	1	1	1	1	0	0	0	1	0	1	5	0	1	0	1	0	0	0	0	1	1	1	1	0	94	1	5	16	1
0	0	6	1	1	1	0	0	0	0	0	0	1	0	1	7	0	0	0	0	0	1	0	0	1	2	1	1	0	94	1	5	21	3
0	0	33	1	1	1	1	1	1	0	0	0	0	0	1	6	0	1	0	1	0	1	0	0	1	4	1	1	0	94	1	5	21	3
0	0	14	1	1	1	1	1	0	1	0	0	0	0	1	7	0	0	0	0	0	1	0	1	1	0	1	1	0	81	1	3	17	2
0	0	20	1	1	1	1	1	0	0	0	0	1	0	1	6	0	0	0	0	0	1	0	1	1	4	1	1	0	81	1	3	19	2
0	0	39	1	1	1	1	1	1	0	0	0	0	0	1	5	0	0	0	0	0	0	0	0	0	1	1	1	0	91	1	5	16	1
0	0	7	1	1	1	1	0	0	0	0	0	0	0	1	4	0	0	0	0	0	0	0	0	0	3	1	0	1	69	1	0	13	1
0	0	6	1	1	1	0	0	0	0	0	0	0	0	1	7	0	0	0	0	0	0	0	0	0	0	1	1	0	92	1	5	19	2
0	0	20	1	1	1	1	1	0	0	0	0	0	0	1	6	0	0	0	0	0	1	0	0	1	3	1	1	0	92	1	5	20	2
0	0	5	1	1	1	0	0	0	0	0	0	0	0	1	4	0	0	0	0	0	0	0	0	1	2	1	0	1	85	1	4	16	1
0	0	22	1	1	1	1	1	0	0	0	0	0	0	1	4	0	0	0	0	0	0	0	0	1	0	1	1	0	82	1	3	11	1
0	0	8	1	1	1	1	0	0	0	0	0	0	0	1	3	0	1	0	1	0	0	0	0	0	1	1	0	1	73	1	1	10	1
0	0	18	1	1	1	1	1	0	0	0	0	0	0	1	4	0	0	0	0	0	0	0	0	1	0	1	1	0	83	1	3	11	1
0	0	9	1	1	1	1	0	0	0	0	0	1	0	1	4	0	0	0	0	0	0	0	0	1	6	1	1	0	83	1	3	17	2
0	0	1	1	0	0	0	0	0	0	0	0	0	0	1	3	0	0	0	0	0	0	0	0	0	1	1	1	0	81	1	3	10	1
0	0	9	1	1	1	1	0	0	1	0	0	0	1	1	6	0	1	1	1	1	0	0	0	0	2	1	0	1	97	1	6	26	3
0	0	14	1	1	1	1	1	0	0	0	0	0	0	1	9	1	1	1	1	1	0	0	0	0	5	1	1	0	80	1	3	27	3
0	0	6	1	1	1	0	0	0	0	0	0	0	0	1	3	2	0	0	0	0	0	0	0	0	1	1	0	1	71	1	1	12	1
0	0	9	1	1	1	1	0	0	0	0	0	0	0	1	4	1	0	0	0	0	0	0	0	0	2	1	1	0	72	1	1	12	1
0	0	4	1	1	1	0	0	0	0	0	0	1	0	1	3	0	0	0	0	0	0	0	0	0	0	1	1	0	83	1	3	9	0
0	0	8	1	1	1	1	0	0	0	0	0	1	0	1	3	0	0	0	0	0	0	0	0	1	0	1	1	0	79	1	2	8	0
0	0	26	1	1	1	1	1	0	0	0	0	1	0	1	6	1	0	0	0	0	0	0	1	0	1	1	1	0	79	1	2	16	1
0	0	6	1	1	1	0	0	0	0	0	0	1	0	1	7	0	0	0	0	0	0	0	1	0	1	1	1	0	79	1	2	17	2
0	0	13	1	1	1	1	0	0	0	0	0	0	0	1	7	0	0	0	0	0	0	0	1	1	2	1	1	0	79	1	2	18	2
0	0	24	1	1	1	1	1	0	0	0	0	0	0	1	6	0	1	0	1	0	0	0	0	0	4	1	1	0	79	1	2	18	2
0	0	4	1	1	1	0	0	0	0	0	0	0	0	1	7	0	0	0	0	0	0	0	0	1	0	1	1	0	93	1	5	19	2
0	0	2	1	1	0	0	0	0	0	0	0	0	0	1	7	0	0	0	0	0	0	0	0	0	2	1	1	0	93	1	5	21	3
0	0	10	1	1	1	1	0	0	0	0	0	0	0	1	5	0	0	0	0	0	0	0	0	1	1	1	1	0	81	1	3	14	1
0	0	129	1	1	1	1	1	1	0	0	0	1	0	1	4	1	0	0	0	0	0	0	0	0	0	1	0	1	87	1	4	15	1
0	0	7	1	1	1	1	0	0	0	0	0	0	0	1	7	0	0	0	0	0	1	0	0	0	0	1	1	0	84	1	3	17	2
0	0	18	1	1	1	1	1	0	0	0	0	0	0	1	5	2	0	0	0	0	0	0	0	0	0	1	1	0	88	1	4	16	1
0	0	24	1	1	1	1	1	0	1	0	0	0	1	1	5	2	0	1	1	0	0	0	0	0	3	1	1	0	95	1	6	25	3
0	0	6	1	1	1	0	0	0	0	0	0	0	0	1	4	0	0	0	0	0	0	0	1	1	0	1	1	0	82	1	3	11	1
0	0	8	1	1	1	1	0	0	0	0	0	1	0	1	5	2	0	0	0	0	0	0	0	1	0	1	1	0	80	1	3	15	1
0	0	20	1	1	1	1	1	0	0	0	0	1	0	1	7	0	1	0	1	0	1	0	1	1	0	1	1	0	80	1	3	17	2
0	0	46	1	1	1	1	1	1	0	0	0	0	0	1	8	0	1	0	1	0	1	0	1	1	4	1	1	0	80	1	3	23	3
0	0	7	1	1	1	1	0	0	0	0	0	0	0	1	8	0	0	0	0	0	0	0	0	0	0	1	1	0	81	1	3	19	2
0	0	20	1	1	1	1	1	0	0	0	0	0	0	1	6	2	0	0	0	0	0	0	0	1	0	1	1	0	94	1	5	19	2
0	0	5	1	1	1	0	0	0	0	0	0	0	0	1	3	0	0	0	0	0	0	0	0	1	2	1	1	0	77	1	2	10	1
0	0	9	1	1	1	1	0	0	0	0	0	0	0	1	9	0	1	0	1	0	0	0	0	1	4	1	1	0	77	1	2	24	3
0	0	7	1	1	1	1	0	0	0	0	0	0	0	1	6	0	0	0	0	0	0	0	0	1	0	1	1	0	95	1	6	18	2
0	0	4	1	1	1	0	0	0	0	0	0	0	0	1	4	0	0	0	0	0	0	0	0	1	3	1	1	0	79	1	2	13	1
0	0	2	1	1	0	0	0	0	0	0	0	0	0	1	7	#NULL!	0	0	0	0	0	0	0	0	0	1	1	0	89	1	4	#NULL!	#NULL!
0	0	104	1	1	1	1	1	1	0	0	0	0	0	1	6	2	0	0	0	0	0	0	0	1	0	1	1	0	91	1	5	19	2
0	0	28	1	1	1	1	1	0	1	0	0	0	0	1	4	0	1	0	1	0	0	0	0	1	0	1	0	1	89	1	4	14	1
0	0	4	1	1	1	0	0	0	0	0	0	0	0	1	4	0	0	0	0	0	0	0	0	1	2	1	0	1	89	1	4	16	1
0	0	1	1	0	0	0	0	0	0	0	0	0	0	1	4	#NULL!	0	0	0	0	0	0	0	0	5	1	0	1	82	1	3	#NULL!	#NULL!
0	0	12	1	1	1	1	0	0	0	0	0	1	0	1	5	0	0	0	0	0	0	0	0	1	1	1	1	0	78	1	2	13	1
0	0	2	1	1	0	0	0	0	0	0	0	1	0	1	4	1	0	0	0	0	0	0	0	1	1	1	1	0	95	1	6	16	1
0	0	10	1	1	1	1	0	0	1	0	0	0	0	1	4	2	0	1	1	0	0	0	1	1	7	1	1	0	95	1	6	23	3
0	0	3	1	1	1	0	0	0	0	0	0	0	0	1	7	#NULL!	0	0	0	0	0	0	0	1	0	1	1	0	86	1	4	#NULL!	#NULL!
0	0	6	1	1	1	0	0	0	0	0	0	0	0	1	5	0	0	0	0	0	0	0	0	1	1	1	1	0	92	1	5	16	1
0	0	39	1	1	1	1	1	1	0	0	0	0	0	1	5	1	0	0	0	0	0	0	0	1	0	1	1	0	96	1	6	17	2
0	0	23	1	1	1	1	1	0	0	0	0	0	0	1	6	2	1	0	1	0	0	0	0	0	1	1	1	0	91	1	5	20	2
0	0	8	1	1	1	1	0	0	0	0	0	0	0	1	2	0	0	0	0	0	0	0	0	0	1	1	1	0	78	1	2	7	0
0	0	10	1	1	1	1	0	0	0	0	0	0	0	1	4	0	0	0	0	0	0	0	0	1	1	1	1	0	77	1	2	11	1
0	0	5	1	1	1	0	0	0	0	0	0	0	0	1	6	0	0	0	0	0	0	0	0	0	3	1	1	0	82	1	3	18	2
0	0	7	1	1	1	1	0	0	0	0	0	0	0	1	7	2	0	0	0	0	0	0	0	0	1	1	1	0	84	1	3	20	2
0	0	23	1	1	1	1	1	0	0	0	0	0	0	1	4	0	0	0	0	0	0	0	1	1	1	1	0	1	82	1	3	14	1
0	0	9	1	1	1	1	0	0	0	0	0	1	0	1	4	0	0	0	0	0	0	0	1	1	3	1	0	1	82	1	3	16	1
0	0	23	1	1	1	1	1	0	0	0	0	0	1	1	7	0	0	0	0	0	0	0	0	1	1	1	0	1	82	1	3	24	3
0	0	2	1	1	0	0	0	0	0	0	0	0	0	1	7	0	0	0	0	0	0	0	0	1	2	1	1	0	84	1	3	19	2
0	0	4	1	1	1	0	0	0	1	1	0	0	0	1	6	#NULL!	0	1	1	0	0	0	0	0	4	1	1	0	82	1	3	#NULL!	#NULL!
0	0	14	1	1	1	1	1	0	0	0	0	1	0	1	4	2	0	0	0	0	0	0	0	0	1	1	1	0	82	1	3	14	1
0	0	9	1	1	1	1	0	0	1	0	0	0	1	1	7	0	1	0	1	0	1	0	1	1	3	1	1	0	86	1	4	25	3
0	0	2	1	1	0	0	0	0	1	1	1	0	1	1	7	0	0	1	1	0	0	0	0	0	1	1	1	0	72	1	1	20	2
0	0	1	1	0	0	0	0	0	0	0	0	0	0	1	7	#NULL!	0	0	0	0	1	0	0	0	4	1	1	0	93	1	5	#NULL!	#NULL!
0	0	8	1	1	1	1	0	0	0	0	0	1	0	1	5	2	0	0	0	0	0	0	0	0	4	1	1	0	93	1	5	21	3
0	0	4	1	1	1	0	0	0	0	0	0	0	0	1	3	0	0	0	0	0	0	0	0	0	1	1	1	0	75	1	2	9	0
0	0	1	1	0	0	0	0	0	0	0	0	1	0	1	3	0	0	0	0	0	1	0	1	1	0	1	0	1	78	1	2	10	1
0	0	3	1	1	1	0	0	0	0	0	0	0	0	1	5	0	0	0	0	0	0	0	0	1	8	1	0	1	78	1	2	22	3
0	0	16	1	1	1	1	1	0	1	0	0	0	1	1	5	0	0	1	1	0	0	0	1	1	4	1	1	0	81	1	3	21	3
0	0	11	1	1	1	1	0	0	0	0	0	0	0	1	7	0	0	0	0	0	0	0	0	1	1	1	1	0	80	1	3	18	2
0	0	10	1	1	1	1	0	0	0	0	0	0	0	1	7	0	0	0	0	0	0	0	0	0	2	1	1	0	95	1	6	22	3
0	0	2	1	1	0	0	0	0	0	0	0	0	0	1	3	0	0	0	0	0	0	0	0	0	0	1	1	0	80	1	3	9	0
0	0	11	1	1	1	1	0	0	0	0	0	0	1	1	4	0	0	0	0	0	0	0	0	0	2	1	1	0	79	1	2	16	1
0	0	9	1	1	1	1	0	0	0	0	0	0	0	1	3	2	0	0	0	0	0	0	0	1	0	1	1	0	82	1	3	11	1
0	0	7	1	1	1	1	0	0	1	1	0	0	0	1	7	1	0	0	0	0	0	0	0	0	2	1	1	0	79	1	2	19	2
0	0	21	1	1	1	1	1	0	0	0	0	0	0	1	6	2	0	0	0	0	0	0	0	0	8	1	1	0	81	1	3	25	3
0	0	39	1	1	1	1	1	1	0	0	0	0	0	1	6	2	0	0	0	0	0	0	0	0	8	1	1	0	98	1	6	28	3
0	0	8	1	1	1	1	0	0	0	0	0	0	0	1	3	0	0	0	0	0	0	0	0	1	7	1	1	0	79	1	2	15	1
0	0	4	1	1	1	0	0	0	1	1	0	0	0	1	6	1	1	0	1	0	0	0	0	1	1	1	1	0	86	1	4	18	2
0	0	2	1	1	0	0	0	0	0	0	0	0	0	1	3	2	0	0	0	0	1	0	1	0	2	1	0	1	83	1	3	15	1
0	0	8	1	1	1	1	0	0	0	0	0	0	0	1	4	2	0	0	0	0	1	0	1	0	4	1	0	1	83	1	3	19	2
0	0	2	1	1	0	0	0	0	0	0	0	0	0	1	5	0	0	0	0	0	0	0	0	1	2	1	1	0	85	1	4	16	1
0	0	10	1	1	1	1	0	0	0	0	0	0	0	1	5	0	0	1	1	0	0	0	0	1	3	1	1	0	85	1	4	17	2
0	0	1	1	0	0	0	0	0	0	0	0	0	0	1	4	0	0	0	0	0	0	0	0	0	2	1	1	0	69	1	0	10	1
0	0	44	1	1	1	1	1	1	0	0	0	0	0	1	7	0	0	0	0	0	0	0	0	0	2	1	0	1	74	1	1	19	2
0	0	16	1	1	1	1	1	0	0	0	0	0	0	1	3	1	0	0	0	0	0	0	0	0	0	1	1	0	86	1	4	11	1
0	0	52	1	1	1	1	1	1	0	0	0	0	0	1	3	1	0	0	0	0	0	0	0	1	0	1	1	0	82	1	3	10	1
0	0	1	1	0	0	0	0	0	0	0	0	0	0	1	5	0	0	0	0	0	0	0	1	0	4	1	0	1	92	1	5	21	3
0	0	1	1	0	0	0	0	0	0	0	0	0	0	1	6	#NULL!	0	0	0	0	1	0	0	1	0	1	0	1	91	1	5	#NULL!	#NULL!
0	0	11	1	1	1	1	0	0	0	0	0	1	0	1	7	0	0	0	0	0	0	0	0	1	0	1	0	1	91	1	5	21	3
0	0	31	1	1	1	1	1	1	0	0	0	1	0	1	7	1	0	0	0	0	1	0	0	1	0	1	0	1	91	1	5	22	3
0	0	9	1	1	1	1	0	0	0	0	0	1	0	1	7	0	0	0	0	0	0	0	0	1	2	1	0	1	91	1	5	23	3
0	0	2	1	1	0	0	0	0	0	0	0	1	0	1	6	0	0	0	0	0	1	0	0	1	5	1	0	1	91	1	5	24	3
0	0	18	1	1	1	1	1	0	0	0	0	0	0	1	3	0	0	0	0	0	0	0	0	0	0	1	1	0	79	1	2	8	0
0	0	11	1	1	1	1	0	0	0	0	0	1	0	1	3	0	0	0	0	0	0	0	0	0	1	1	1	0	79	1	2	9	0
0	0	6	1	1	1	0	0	0	0	0	0	1	0	1	4	0	0	0	0	0	0	0	1	0	4	1	0	1	82	1	3	17	2
0	0	3	1	1	1	0	0	0	0	0	0	0	0	1	3	0	0	0	0	0	0	0	1	0	6	1	0	1	82	1	3	17	2
0	0	28	1	1	1	1	1	0	0	0	0	0	0	1	4	1	0	0	0	0	0	0	1	1	3	1	0	1	82	1	3	17	2
0	0	1	1	0	0	0	0	0	0	0	0	0	0	1	4	0	0	0	0	0	0	0	0	0	0	1	1	0	87	1	4	12	1
0	0	41	1	1	1	1	1	1	0	0	0	0	0	1	2	1	0	0	0	0	0	0	0	0	4	1	1	0	78	1	2	11	1
0	0	6	1	1	1	0	0	0	0	0	0	0	0	1	6	0	0	0	0	0	0	0	0	0	0	1	1	0	90	1	5	17	2
0	0	3	1	1	1	0	0	0	0	0	0	0	0	1	5	0	0	0	0	0	1	0	1	1	6	1	1	0	75	1	2	18	2
0	0	3	1	1	1	0	0	0	0	0	0	0	0	1	6	0	0	0	0	0	1	0	1	1	7	1	1	0	75	1	2	21	3
0	0	11	1	1	1	1	0	0	0	0	0	0	0	1	7	#NULL!	0	0	0	0	1	0	0	1	5	1	1	0	87	1	4	#NULL!	#NULL!
0	0	6	1	1	1	0	0	0	0	0	0	0	0	1	3	0	0	0	0	0	0	0	0	0	2	1	1	0	81	1	3	11	1
0	0	51	1	1	1	1	1	1	0	0	0	0	0	1	6	0	0	0	0	0	0	0	0	1	0	1	1	0	86	1	4	16	1
0	0	2	1	1	0	0	0	0	0	0	0	0	0	1	7	0	0	0	0	0	0	0	1	1	1	1	1	0	78	1	2	17	2
0	0	100	1	1	1	1	1	1	1	0	0	0	1	1	6	0	0	0	0	0	0	0	0	0	1	1	1	0	80	1	3	20	2
0	0	34	1	1	1	1	1	1	0	0	0	0	0	1	7	2	0	0	0	0	0	0	0	0	1	1	1	0	84	1	3	20	2
0	0	59	1	1	1	1	1	1	0	0	0	0	0	1	7	0	0	0	0	0	0	0	0	1	1	1	1	0	81	1	3	18	2
0	0	8	1	1	1	1	0	0	0	0	0	0	0	1	1	0	0	0	0	0	0	0	0	0	1	1	1	0	84	1	3	6	0
0	0	4	1	1	1	0	0	0	0	0	0	0	0	1	7	2	0	0	0	0	0	0	0	0	4	1	0	1	66	1	0	22	3
0	0	1	1	0	0	0	0	0	0	0	0	0	0	1	7	#NULL!	0	0	0	0	1	1	0	1	2	1	1	0	94	1	5	#NULL!	#NULL!
0	0	40	1	1	1	1	1	1	1	0	0	0	0	1	7	1	0	0	0	0	1	1	0	1	3	1	1	0	94	1	5	23	3
0	0	2	1	1	0	0	0	0	0	0	0	0	0	1	4	0	0	0	0	0	0	0	0	0	0	1	1	0	74	1	1	9	0
0	0	37	1	1	1	1	1	1	0	0	0	0	0	1	3	0	0	0	0	0	0	0	0	0	3	1	1	0	87	1	4	13	1
0	0	27	1	1	1	1	1	0	0	0	0	0	0	1	5	0	0	0	0	0	0	0	0	0	4	1	1	0	90	1	5	19	2
0	0	15	1	1	1	1	1	0	0	0	0	0	0	1	6	0	0	0	0	0	0	0	0	0	5	1	0	1	73	1	1	20	2
0	0	22	1	1	1	1	1	0	0	0	0	1	0	1	6	1	0	0	0	0	0	0	0	1	0	1	1	0	86	1	4	17	2
0	0	26	1	1	1	1	1	0	0	0	0	1	0	1	4	1	0	0	0	0	0	0	0	0	4	1	0	1	65	1	0	15	1
0	0	3	1	1	1	0	0	0	0	0	0	1	0	1	4	0	0	0	0	0	0	0	0	0	3	1	0	1	86	1	4	17	2
0	0	5	1	1	1	0	0	0	0	0	0	0	0	1	4	0	0	0	0	0	0	0	0	1	0	1	1	0	91	1	5	13	1
0	0	7	1	1	1	1	0	0	0	0	0	0	0	1	4	0	0	0	0	0	0	0	0	1	0	1	1	0	91	1	5	13	1
0	0	5	1	1	1	0	0	0	0	0	0	1	0	1	5	0	0	0	0	0	0	0	0	1	0	1	1	0	91	1	5	15	1
0	0	1	1	0	0	0	0	0	0	0	0	0	0	1	3	0	0	0	0	0	0	0	0	0	0	1	1	0	104	1	7	13	1
0	0	33	1	1	1	1	1	1	1	0	0	0	0	1	4	0	0	1	1	0	0	0	0	0	2	1	1	0	66	1	0	10	1
0	0	17	1	1	1	1	1	0	0	0	0	0	0	1	6	0	0	0	0	0	0	0	0	1	0	1	1	0	87	1	4	16	1
0	0	5	1	1	1	0	0	0	0	0	0	1	0	1	3	0	0	0	0	0	0	0	1	1	4	1	1	0	73	1	1	11	1
0	0	3	1	1	1	0	0	0	0	0	0	0	0	1	8	0	0	0	0	0	0	0	0	1	0	1	1	0	94	1	5	21	3
0	0	9	1	1	1	1	0	0	0	0	0	0	0	1	6	0	0	0	0	0	0	0	0	1	8	1	1	0	94	1	5	25	3
0	0	45	1	1	1	1	1	1	0	0	0	0	0	1	2	2	0	0	0	0	0	0	0	1	2	1	1	0	81	1	3	11	1
0	0	26	1	1	1	1	1	0	0	0	0	0	0	1	6	0	0	0	0	0	0	0	0	0	0	1	1	0	75	1	2	14	1
0	0	19	1	1	1	1	1	0	0	0	0	0	0	1	7	0	0	0	0	0	0	0	0	0	2	1	1	0	74	1	1	17	2
0	0	14	1	1	1	1	1	0	0	0	0	0	0	1	7	0	0	0	0	0	1	0	0	1	6	1	1	0	94	1	5	25	3
0	0	24	1	1	1	1	1	0	0	0	0	0	0	1	5	0	0	0	0	0	0	0	0	0	3	1	1	0	81	1	3	16	1
0	0	7	1	1	1	1	0	0	0	0	0	0	0	1	4	2	0	0	0	0	1	0	0	1	1	1	1	0	75	1	2	13	1
0	0	16	1	1	1	1	1	0	0	0	0	1	0	1	5	1	0	0	0	0	0	0	1	1	1	1	1	0	75	1	2	14	1
0	0	21	1	1	1	1	1	0	0	0	0	1	0	1	4	2	0	0	0	0	0	0	0	0	6	1	1	0	75	1	2	18	2
0	0	11	1	1	1	1	0	0	0	0	0	0	0	1	6	2	0	0	0	0	0	0	1	1	3	1	1	0	75	1	2	19	2
0	0	22	1	1	1	1	1	0	0	0	0	0	0	1	6	0	0	0	0	0	0	0	1	1	5	1	1	0	75	1	2	19	2
0	0	7	1	1	1	1	0	0	0	0	0	1	0	1	5	1	0	0	0	0	0	0	0	0	0	1	1	0	93	1	5	16	1
0	0	4	1	1	1	0	0	0	1	1	0	0	1	1	6	#NULL!	1	0	1	0	0	0	0	0	6	1	1	0	94	1	5	#NULL!	#NULL!
0	0	16	1	1	1	1	1	0	0	0	0	0	0	1	6	0	0	0	0	0	0	0	0	0	1	1	1	0	78	1	2	15	1
0	0	1	1	0	0	0	0	0	1	1	1	0	0	1	8	#NULL!	0	1	1	0	0	0	0	0	10	1	1	0	74	1	1	#NULL!	#NULL!
0	0	3	1	1	1	0	0	0	0	0	0	0	0	1	9	2	1	0	1	0	0	0	0	1	3	1	1	0	94	1	5	28	3
0	0	13	1	1	1	1	0	0	0	0	0	0	0	1	8	#NULL!	0	0	0	0	0	0	0	0	7	1	1	0	91	1	5	#NULL!	#NULL!
0	0	2	1	1	0	0	0	0	0	0	0	0	0	1	4	0	0	0	0	0	0	0	0	1	0	1	0	1	90	1	5	15	1
0	0	1	1	0	0	0	0	0	0	0	0	1	0	1	5	0	0	0	0	0	0	0	0	1	0	1	0	1	90	1	5	17	2
0	0	1	1	0	0	0	0	0	0	0	0	1	0	1	2	0	0	0	0	0	0	0	0	0	0	1	1	0	80	1	3	7	0
0	0	12	1	1	1	1	0	0	0	0	0	0	0	1	6	0	0	0	0	0	0	0	0	0	4	1	1	0	75	1	2	18	2
0	0	9	1	1	1	1	0	0	0	0	0	1	0	1	6	2	0	0	0	0	0	0	0	0	4	1	0	1	89	1	4	24	3
0	0	10	1	1	1	1	0	0	1	0	0	0	0	1	6	2	0	1	1	0	0	0	0	0	3	1	1	0	79	1	2	19	2
0	0	24	1	1	1	1	1	0	0	0	0	1	0	1	7	2	0	0	0	0	0	0	0	0	0	1	0	1	90	1	5	23	3
0	0	5	1	1	1	0	0	0	0	0	0	0	0	1	3	0	0	0	0	0	0	0	1	0	2	1	0	1	70	1	1	11	1
0	0	1	1	0	0	0	0	0	0	0	0	0	0	1	4	0	0	0	0	0	0	0	0	0	1	1	1	0	78	1	2	11	1
0	0	23	1	1	1	1	1	0	0	0	0	1	0	1	4	0	0	0	0	0	0	0	0	1	0	1	1	0	92	1	5	13	1
0	0	32	1	1	1	1	1	1	0	0	0	0	0	1	7	1	0	0	0	0	0	0	0	1	2	1	1	0	92	1	5	22	3
0	0	15	1	1	1	1	1	0	0	0	0	0	0	1	5	0	0	0	0	0	0	0	0	0	2	1	1	0	81	1	3	15	1
0	0	34	1	1	1	1	1	1	0	0	0	1	0	1	6	2	0	0	0	0	0	0	0	0	0	1	1	0	85	1	4	18	2
0	0	11	1	1	1	1	0	0	0	0	0	0	0	1	4	0	0	0	0	0	1	0	0	1	2	1	1	0	91	1	5	15	1
0	0	7	1	1	1	1	0	0	0	0	0	1	0	1	6	0	0	0	0	0	1	0	0	1	2	1	1	0	91	1	5	19	2
0	0	16	1	1	1	1	1	0	0	0	0	0	0	1	6	0	0	1	1	0	0	0	0	0	2	1	1	0	91	1	5	19	2
0	0	22	1	1	1	1	1	0	0	0	0	0	1	1	4	0	0	0	0	0	1	0	0	1	4	1	1	0	91	1	5	21	3
0	0	16	1	1	1	1	1	0	0	0	0	0	0	1	5	1	0	0	0	0	0	0	0	0	3	1	0	1	97	1	6	22	3
0	0	10	1	1	1	1	0	0	1	0	0	0	0	1	5	0	1	0	1	0	0	0	0	1	2	1	0	1	90	1	5	19	2
0	0	23	1	1	1	1	1	0	0	0	0	1	0	1	6	2	0	0	0	0	1	0	0	1	1	1	1	0	89	1	4	19	2
0	0	11	1	1	1	1	0	0	0	0	0	0	0	1	5	0	0	0	0	0	0	0	0	0	1	1	1	0	87	1	4	15	1
0	0	7	1	1	1	1	0	0	0	0	0	0	0	1	9	0	1	0	1	0	0	0	0	0	1	1	0	1	87	1	4	25	3
0	0	9	1	1	1	1	0	0	0	0	0	0	0	1	6	2	0	0	0	0	0	0	1	0	0	1	1	0	83	1	3	17	2
0	0	6	1	1	1	0	0	0	0	0	0	0	0	1	6	0	0	0	0	0	0	0	0	0	3	1	1	0	73	1	1	16	1
0	0	3	1	1	1	0	0	0	0	0	0	0	0	1	2	0	0	0	0	0	0	0	0	0	0	1	1	0	73	1	1	5	0
0	0	18	1	1	1	1	1	0	0	0	0	0	1	1	7	2	0	0	0	0	0	0	0	0	2	1	1	0	79	1	2	24	3
0	0	20	1	1	1	1	1	0	0	0	0	0	0	1	7	2	0	0	0	0	0	0	0	1	0	1	1	0	89	1	4	20	2
0	0	22	1	1	1	1	1	0	0	0	0	0	0	1	7	2	0	0	0	0	0	0	0	1	0	1	1	0	78	1	2	18	2
0	0	9	1	1	1	1	0	0	0	0	0	0	0	1	3	0	0	0	0	0	0	0	0	0	2	1	1	0	83	1	3	11	1
0	0	10	1	1	1	1	0	0	0	0	0	1	0	1	2	0	0	0	0	0	0	0	0	0	0	1	1	0	73	1	1	5	0
0	0	9	1	1	1	1	0	0	0	0	0	0	0	1	4	0	0	0	0	0	0	0	0	0	5	1	1	0	73	1	1	14	1
0	0	1	1	0	0	0	0	0	0	0	0	0	0	1	3	2	0	0	0	0	0	0	0	0	0	1	1	0	75	1	2	10	1
0	0	4	1	1	1	0	0	0	0	0	0	0	0	1	6	2	0	0	0	0	0	0	0	0	4	1	0	1	81	1	3	23	3
0	0	32	1	1	1	1	1	1	1	0	0	0	0	1	5	2	1	0	1	0	0	0	0	0	0	1	1	0	97	1	6	18	2
0	0	16	1	1	1	1	1	0	0	0	0	0	0	1	5	2	0	0	0	0	0	0	0	0	1	1	1	0	93	1	5	18	2
0	0	40	1	1	1	1	1	1	0	0	0	0	0	1	8	1	0	0	0	0	0	0	0	1	0	1	1	0	94	1	5	22	3
0	0	11	1	1	1	1	0	0	0	0	0	0	0	1	3	0	0	0	0	0	0	0	0	1	2	1	1	0	74	1	1	9	0
0	0	16	1	1	1	1	1	0	0	0	0	0	0	1	6	1	0	0	0	0	0	0	0	0	0	1	0	1	91	1	5	20	2
0	0	8	1	1	1	1	0	0	1	0	0	0	0	1	6	0	0	0	0	0	0	0	0	0	2	1	0	1	91	1	5	21	3
0	0	1	1	0	0	0	0	0	0	0	0	0	0	1	3	0	0	0	0	0	0	0	0	0	0	1	1	0	80	1	3	9	0
0	0	15	1	1	1	1	1	0	0	0	0	0	0	1	3	0	0	0	0	0	0	0	0	1	0	1	0	1	66	1	0	8	0
0	0	50	1	1	1	1	1	1	0	0	0	0	0	1	7	2	0	0	0	0	0	0	0	0	1	1	1	0	78	1	2	19	2
0	0	3	1	1	1	0	0	0	0	0	0	0	0	1	4	0	0	0	0	0	0	0	0	0	0	1	1	0	88	1	4	12	1
0	0	9	1	1	1	1	0	0	0	0	0	0	0	1	6	0	0	0	0	0	0	0	0	1	0	1	1	0	89	1	4	16	1
0	0	4	1	1	1	0	0	0	0	0	0	0	0	1	3	0	0	0	0	0	0	0	0	1	0	1	0	1	80	1	3	11	1
0	0	3	1	1	1	0	0	0	0	0	0	0	0	1	6	0	0	0	0	0	0	0	1	0	0	1	1	0	87	1	4	16	1
0	0	3	1	1	1	0	0	0	0	0	0	1	0	1	4	0	0	0	0	0	0	0	0	0	7	1	1	0	87	1	4	19	2
0	0	1	1	0	0	0	0	0	0	0	0	0	0	1	3	0	0	0	0	0	0	0	0	0	1	1	1	0	77	1	2	9	0
0	0	3	1	1	1	0	0	0	0	0	0	0	0	1	4	0	0	0	0	0	0	0	0	0	0	1	1	0	78	1	2	10	1
0	0	9	1	1	1	1	0	0	0	0	0	0	0	1	6	0	0	0	0	0	0	0	0	0	1	1	1	0	82	1	3	16	1
0	0	17	1	1	1	1	1	0	0	0	0	0	0	1	5	0	0	0	0	0	0	0	0	1	3	1	1	0	82	1	3	16	1
0	0	8	1	1	1	1	0	0	0	0	0	0	0	1	2	2	0	0	0	0	0	0	0	0	3	1	1	0	90	1	5	14	1
0	0	6	1	1	1	0	0	0	0	0	0	0	0	1	2	0	0	0	0	0	0	0	0	1	3	1	1	0	82	1	3	10	1
0	0	3	1	1	1	0	0	0	0	0	0	1	0	1	6	0	0	0	0	0	0	0	0	0	1	1	1	0	91	1	5	18	2
0	0	25	1	1	1	1	1	0	0	0	0	0	0	1	6	0	0	0	0	0	0	0	0	0	1	1	1	0	91	1	5	18	2
0	0	4	1	1	1	0	0	0	0	0	0	1	0	1	7	0	0	0	0	0	0	0	0	0	2	1	1	0	91	1	5	21	3
0	0	15	1	1	1	1	1	0	0	0	0	0	0	1	4	0	0	0	0	0	0	0	0	0	4	1	1	0	70	1	1	13	1
0	0	6	1	1	1	0	0	0	0	0	0	0	0	1	4	2	0	0	0	0	0	1	0	1	1	1	1	0	92	1	5	16	1
0	0	1	1	0	0	0	0	0	0	0	0	0	0	1	6	0	0	0	0	0	1	1	0	1	0	1	1	0	92	1	5	17	2
0	0	20	1	1	1	1	1	0	0	0	0	0	0	1	5	0	0	0	0	0	0	0	0	1	2	1	1	0	92	1	5	17	2
0	0	12	1	1	1	1	0	0	0	0	0	1	0	1	7	0	0	0	0	0	0	1	0	1	2	1	1	0	92	1	5	21	3
0	0	13	1	1	1	1	0	0	0	0	0	0	1	1	5	1	0	0	0	0	0	1	0	1	4	1	1	0	92	1	5	24	3
0	0	16	1	1	1	1	1	0	0	0	0	0	0	1	6	1	0	0	0	0	0	0	0	0	0	1	0	1	88	1	4	19	2
0	0	9	1	1	1	1	0	0	0	0	0	0	0	1	6	0	0	0	0	0	0	0	0	1	0	1	1	0	85	1	4	16	1
0	0	5	1	1	1	0	0	0	0	0	0	0	0	1	2	0	0	0	0	0	0	0	0	0	0	1	1	0	72	1	1	5	0
0	0	12	1	1	1	1	0	0	1	0	0	0	0	1	3	2	1	0	1	0	0	0	0	1	2	1	1	0	72	1	1	11	1
0	0	4	1	1	1	0	0	0	0	0	0	0	0	1	7	1	0	0	0	0	0	0	0	1	1	1	0	1	78	1	2	20	2
0	0	28	1	1	1	1	1	0	0	0	0	0	0	1	5	0	0	0	0	0	0	0	1	0	3	1	1	0	78	1	2	15	1
0	0	14	1	1	1	1	1	0	0	0	0	0	0	1	3	0	0	0	0	0	0	0	0	0	0	1	1	0	77	1	2	8	0
0	0	26	1	1	1	1	1	0	0	0	0	0	0	1	4	0	0	0	0	0	0	0	0	0	0	1	1	0	77	1	2	10	1
0	0	12	1	1	1	1	0	0	0	0	0	0	0	1	3	2	0	0	0	0	0	0	0	0	0	1	1	0	78	1	2	10	1
0	0	11	1	1	1	1	0	0	0	0	0	0	0	1	3	0	0	0	0	0	0	0	0	0	3	1	1	0	76	1	2	11	1
0	0	1	1	0	0	0	0	0	0	0	0	1	0	1	5	1	0	0	0	0	0	0	0	1	0	1	1	0	81	1	3	14	1
0	0	4	1	1	1	0	0	0	0	0	0	1	1	1	4	0	0	0	0	0	0	0	0	1	1	1	1	0	81	1	3	16	1
0	0	2	1	1	0	0	0	0	0	0	0	0	0	1	5	0	0	0	0	0	0	0	0	1	3	1	1	0	81	1	3	16	1
0	0	6	1	1	1	0	0	0	1	1	0	0	1	1	6	#NULL!	1	0	1	0	0	0	0	0	1	1	1	0	97	1	6	#NULL!	#NULL!
0	0	4	1	1	1	0	0	0	0	0	0	1	1	1	2	0	0	0	0	0	0	0	0	1	1	1	0	1	85	1	4	15	1
0	0	26	1	1	1	1	1	0	0	0	0	0	0	1	7	0	0	0	0	0	0	0	0	1	0	1	1	0	75	1	2	16	1
0	0	1	1	0	0	0	0	0	0	0	0	1	0	1	7	1	0	0	0	0	0	0	0	0	2	1	1	0	93	1	5	22	3
0	0	2	1	1	0	0	0	0	0	0	0	0	0	1	8	1	0	1	1	0	0	0	1	0	4	1	1	0	93	1	5	26	3
0	0	4	1	1	1	0	0	0	0	0	0	0	0	1	2	0	0	0	0	0	0	0	0	0	0	1	1	0	70	1	1	5	0
0	0	73	1	1	1	1	1	1	0	0	0	0	0	1	3	2	0	0	0	0	0	0	0	1	0	1	1	0	92	1	5	13	1
0	0	11	1	1	1	1	0	0	0	0	0	0	0	1	4	1	0	0	0	0	0	0	0	1	1	1	1	0	92	1	5	15	1
0	0	37	1	1	1	1	1	1	0	0	0	1	0	1	5	2	0	0	0	0	0	0	0	0	4	1	1	0	82	1	3	19	2
0	0	14	1	1	1	1	1	0	0	0	0	1	0	1	5	2	0	0	0	0	0	0	1	0	7	1	1	0	82	1	3	22	3
0	0	18	1	1	1	1	1	0	0	0	0	0	0	1	6	2	1	0	1	0	0	0	1	0	8	1	1	0	82	1	3	25	3
0	0	2	1	1	0	0	0	0	1	1	1	0	0	1	7	#NULL!	0	1	1	0	0	0	0	0	7	1	1	0	80	1	3	#NULL!	#NULL!
0	0	24	1	1	1	1	1	0	0	0	0	0	0	1	7	0	0	0	0	0	0	0	0	0	0	1	1	0	80	1	3	17	2
0	0	31	1	1	1	1	1	1	0	0	0	0	0	1	4	1	0	0	0	0	0	0	0	1	4	1	0	1	80	1	3	18	2
0	0	2	1	1	0	0	0	0	0	0	0	0	0	1	4	0	0	0	0	0	0	0	0	1	0	1	1	0	79	1	2	10	1
0	0	3	1	1	1	0	0	0	0	0	0	0	0	1	5	2	0	0	0	0	0	0	0	1	1	1	1	0	90	1	5	18	2
0	0	147	1	1	1	1	1	1	0	0	0	0	0	1	7	0	0	0	0	0	0	0	0	1	1	1	1	0	88	1	4	19	2
0	0	8	1	1	1	1	0	0	0	0	0	0	0	1	7	0	0	0	0	0	0	0	0	1	3	1	1	0	88	1	4	21	3
0	0	4	1	1	1	0	0	0	0	0	0	0	0	1	3	0	0	0	0	0	0	0	0	0	1	1	1	0	75	1	2	9	0
0	0	20	1	1	1	1	1	0	0	0	0	0	1	1	5	1	0	0	0	0	0	0	0	0	2	1	1	0	72	1	1	18	2
0	0	14	1	1	1	1	1	0	0	0	0	0	0	1	6	1	0	0	0	0	1	0	1	1	1	1	1	0	93	1	5	19	2
0	0	14	1	1	1	1	1	0	0	0	0	1	0	1	6	1	0	0	0	0	0	0	1	1	2	1	1	0	93	1	5	20	2
0	0	2	1	1	0	0	0	0	0	0	0	0	0	1	9	0	0	0	0	0	0	0	0	0	3	1	1	0	89	1	4	25	3
0	0	11	1	1	1	1	0	0	0	0	0	0	0	1	3	0	0	0	0	0	0	0	0	0	0	1	1	0	81	1	3	9	0
0	0	125	1	1	1	1	1	1	0	0	0	1	0	1	7	2	0	0	0	0	0	0	0	0	0	1	0	1	89	1	4	22	3
0	0	9	1	1	1	1	0	0	0	0	0	0	0	1	8	2	0	0	0	0	0	0	0	0	6	1	0	1	90	1	5	31	3
0	0	19	1	1	1	1	1	0	0	0	0	0	0	1	6	1	0	0	0	0	0	0	0	0	1	1	1	0	99	1	6	20	2
0	0	7	1	1	1	1	0	0	0	0	0	0	0	1	5	0	0	0	0	0	0	0	0	0	0	1	1	0	92	1	5	15	1
0	0	64	1	1	1	1	1	1	1	0	0	0	0	1	6	1	0	1	1	0	0	0	0	1	1	1	1	0	89	1	4	18	2
0	0	13	1	1	1	1	0	0	0	0	0	1	0	1	6	1	0	1	1	0	0	0	0	0	3	1	1	0	87	1	4	20	2
0	0	19	1	1	1	1	1	0	0	0	0	0	0	1	2	0	0	0	0	0	0	0	0	0	0	1	0	1	68	1	0	6	0
0	0	5	1	1	1	0	0	0	0	0	0	0	0	1	3	0	0	0	0	0	0	0	0	0	0	1	1	0	72	1	1	7	0
0	0	20	1	1	1	1	1	0	0	0	0	1	0	1	2	0	0	0	0	0	0	0	0	0	0	1	0	1	82	1	3	9	0
0	0	5	1	1	1	0	0	0	0	0	0	1	0	1	3	0	0	0	0	0	1	0	0	0	0	1	0	1	82	1	3	11	1
0	0	6	1	1	1	0	0	0	0	0	0	0	0	1	3	0	0	0	0	0	0	0	1	1	0	1	1	0	80	1	3	9	0
0	0	6	1	1	1	0	0	0	0	0	0	0	0	1	4	2	0	0	0	0	0	0	1	0	3	1	1	0	80	1	3	16	1
0	0	8	1	1	1	1	0	0	0	0	0	0	0	1	4	2	0	0	0	0	0	0	1	0	4	1	1	0	80	1	3	17	2
0	0	26	1	1	1	1	1	0	0	0	0	0	0	1	7	1	0	0	0	0	0	0	1	1	0	1	1	0	85	1	4	19	2
0	0	19	1	1	1	1	1	0	0	0	0	0	0	1	3	1	0	0	0	0	0	0	0	0	0	1	1	0	75	1	2	9	0
0	0	4	1	1	1	0	0	0	0	0	0	0	1	1	5	0	0	0	0	0	0	0	0	0	0	1	0	1	91	1	5	21	3
0	0	11	1	1	1	1	0	0	0	0	0	1	0	1	4	0	0	0	0	0	0	0	0	1	0	1	1	0	97	1	6	14	1
0	0	4	1	1	1	0	0	0	0	0	0	1	0	1	5	0	0	0	0	0	0	0	0	1	1	1	1	0	97	1	6	17	2
0	0	2	1	1	0	0	0	0	0	0	0	0	0	1	6	0	0	0	0	0	0	0	0	1	1	1	1	0	97	1	6	19	2
0	0	8	1	1	1	1	0	0	0	0	0	0	0	1	6	0	0	0	0	0	0	0	0	1	1	1	1	0	67	1	0	13	1
0	0	11	1	1	1	1	0	0	0	0	0	0	0	1	1	2	0	0	0	0	0	0	0	0	2	1	1	0	67	1	0	6	0
0	0	1	1	0	0	0	0	0	0	0	0	0	0	1	2	0	0	0	0	0	0	0	0	0	1	1	1	0	77	1	2	7	0
0	0	12	1	1	1	1	0	0	0	0	0	1	0	1	4	2	0	0	0	0	0	0	0	1	5	1	1	0	94	1	5	20	2
0	0	21	1	1	1	1	1	0	0	0	0	0	0	1	6	2	0	0	0	0	1	0	0	1	2	1	1	0	94	1	5	21	3
0	0	27	1	1	1	1	1	0	0	0	0	0	1	1	6	0	0	0	0	0	1	0	0	1	1	1	1	0	94	1	5	22	3
0	0	66	1	1	1	1	1	1	0	0	0	0	0	1	4	2	0	0	0	0	0	0	0	0	7	1	0	1	83	1	3	22	3
0	0	14	1	1	1	1	1	0	0	0	0	0	0	1	3	0	0	0	0	0	0	0	0	1	2	1	1	0	67	1	0	8	0
0	0	1	1	0	0	0	0	0	0	0	0	0	0	1	5	2	0	0	0	0	0	0	0	0	2	1	1	0	95	1	6	20	2
0	0	2	1	1	0	0	0	0	0	0	0	0	1	1	3	2	0	0	0	0	0	0	1	1	2	1	1	0	71	1	1	15	1
0	0	4	1	1	1	0	0	0	0	0	0	0	0	1	6	0	0	0	0	0	0	0	0	1	0	1	1	0	79	1	2	14	1
0	0	3	1	1	1	0	0	0	0	0	0	0	0	1	3	0	0	0	0	0	0	0	0	0	4	1	0	1	88	1	4	16	1
0	0	7	1	1	1	1	0	0	0	0	0	1	0	1	6	0	0	0	0	0	0	0	0	0	6	1	0	1	76	1	2	22	3
0	0	4	1	1	1	0	0	0	1	1	0	0	0	1	6	0	1	0	1	0	0	0	0	0	6	1	0	1	76	1	2	22	3
0	0	2	1	1	0	0	0	0	0	0	0	1	0	1	7	0	0	0	0	0	0	0	0	0	9	1	0	1	76	1	2	27	3
0	0	17	1	1	1	1	1	0	0	0	0	1	0	1	6	0	0	0	0	0	0	0	0	0	14	1	0	1	76	1	2	30	3
0	0	42	1	1	1	1	1	1	0	0	0	0	0	1	7	2	0	0	0	0	0	0	0	1	0	1	0	1	83	1	3	21	3
0	0	71	1	1	1	1	1	1	0	0	0	0	1	1	4	2	1	0	1	0	0	0	0	0	4	1	1	0	82	1	3	21	3
0	0	48	1	1	1	1	1	1	0	0	0	0	0	1	6	0	0	0	0	0	1	0	1	1	0	1	0	1	66	1	0	14	1
0	0	14	1	1	1	1	1	0	0	0	0	0	0	1	6	0	0	0	0	0	0	0	0	1	5	1	0	1	83	1	3	22	3
0	0	70	1	1	1	1	1	1	1	0	0	0	0	1	8	2	1	1	1	1	0	0	0	0	3	1	1	0	83	1	3	24	3
0	0	6	1	1	1	0	0	0	1	1	0	0	0	1	8	0	0	0	0	0	0	0	0	0	9	1	1	0	70	1	1	26	3
0	0	8	1	1	1	1	0	0	0	0	0	0	0	1	3	0	0	0	0	0	0	0	0	0	1	1	1	0	71	1	1	8	0
0	0	5	1	1	1	0	0	0	0	0	0	0	0	1	4	0	0	0	0	0	0	0	0	0	1	1	1	0	71	1	1	10	1
0	0	2	1	1	0	0	0	0	1	1	1	0	0	1	6	#NULL!	0	0	0	0	0	0	1	0	3	1	1	0	86	1	4	#NULL!	#NULL!
0	0	18	1	1	1	1	1	0	0	0	0	0	1	1	6	0	0	0	0	0	0	0	0	1	3	1	1	0	90	1	5	24	3
0	0	21	1	1	1	1	1	0	0	0	0	0	0	1	3	0	0	0	0	0	0	0	0	0	8	1	1	0	73	1	1	15	1
0	0	7	1	1	1	1	0	0	0	0	0	1	0	1	3	0	0	0	0	0	0	0	0	0	1	1	1	0	73	1	1	8	0
0	0	6	1	1	1	0	0	0	0	0	0	0	0	1	3	0	0	0	0	0	0	0	0	0	9	1	1	0	70	1	1	16	1
0	0	1	1	0	0	0	0	0	0	0	0	0	0	1	3	0	0	0	0	0	0	0	0	0	0	1	1	0	76	1	2	8	0
0	0	40	1	1	1	1	1	1	0	0	0	0	0	1	5	0	0	0	0	0	0	0	0	0	3	1	1	0	74	1	1	14	1
0	0	2	1	1	0	0	0	0	0	0	0	1	0	1	4	0	0	0	0	0	0	0	1	1	0	1	1	0	72	1	1	9	0
0	0	46	1	1	1	1	1	1	0	0	0	0	0	1	4	0	1	0	1	0	0	0	1	1	0	1	1	0	77	1	2	10	1
0	0	2	1	1	0	0	0	0	0	0	0	1	0	1	5	0	0	0	0	0	0	0	1	1	0	1	1	0	77	1	2	12	1
0	0	3	1	1	1	0	0	0	0	0	0	1	0	1	6	0	0	0	0	0	0	0	1	1	0	1	1	0	77	1	2	14	1
0	0	38	1	1	1	1	1	1	0	0	0	0	1	1	4	0	0	0	0	0	0	0	1	1	2	1	1	0	77	1	2	16	1
0	0	18	1	1	1	1	1	0	0	0	0	0	0	1	4	0	0	0	0	0	0	0	0	0	1	1	0	1	89	1	4	15	1
0	0	11	1	1	1	1	0	0	0	0	0	1	0	1	6	0	0	0	0	0	0	0	0	0	0	1	0	1	89	1	4	18	2
0	0	63	1	1	1	1	1	1	0	0	0	0	0	1	6	2	0	0	0	0	0	0	0	0	0	1	0	1	89	1	4	20	2
0	0	17	1	1	1	1	1	0	0	0	0	0	0	1	4	1	0	0	0	0	0	0	1	0	4	1	1	0	98	1	6	19	2
0	0	3	1	1	1	0	0	0	0	0	0	0	0	1	3	0	0	0	0	0	0	0	1	0	5	1	1	0	71	1	1	12	1
0	0	4	1	1	1	0	0	0	0	0	0	0	1	1	3	0	0	0	0	0	0	0	1	0	6	1	1	0	71	1	1	17	2
0	0	14	1	1	1	1	1	0	0	0	0	0	0	1	6	1	0	0	0	0	0	0	0	0	0	1	1	0	85	1	4	17	2
0	0	17	1	1	1	1	1	0	0	0	0	0	0	1	7	2	0	0	0	0	0	0	0	0	1	1	1	0	81	1	3	20	2
0	0	2	1	1	0	0	0	0	0	0	0	0	0	1	5	0	0	0	0	0	1	0	0	0	1	1	1	0	86	1	4	15	1
0	0	14	1	1	1	1	1	0	0	0	0	0	0	1	7	0	0	0	0	0	0	0	0	0	0	1	0	1	83	1	3	19	2
0	0	4	1	1	1	0	0	0	0	0	0	1	0	1	2	0	0	0	0	0	0	0	0	0	3	1	1	0	78	1	2	9	0
0	0	21	1	1	1	1	1	0	0	0	0	0	0	1	4	1	0	0	0	0	0	0	0	0	1	1	1	0	78	1	2	12	1
0	0	1	1	0	0	0	0	0	0	0	0	0	0	1	3	0	0	0	0	0	0	0	0	1	2	1	1	0	76	1	2	10	1
0	0	3	1	1	1	0	0	0	0	0	0	0	0	1	3	0	0	0	0	0	0	0	0	0	0	1	1	0	87	1	4	10	1
0	0	19	1	1	1	1	1	0	0	0	0	0	0	1	5	0	0	0	0	0	0	0	1	0	0	1	1	0	87	1	4	14	1
0	0	21	1	1	1	1	1	0	0	0	0	0	0	1	6	0	0	0	0	0	0	0	0	0	0	1	1	0	90	1	5	17	2
0	0	9	1	1	1	1	0	0	0	0	0	0	0	1	3	2	0	0	0	0	0	0	0	0	2	1	1	0	74	1	1	11	1
0	0	35	1	1	1	1	1	1	0	0	0	0	0	1	5	0	0	0	0	0	0	0	0	0	0	1	1	0	73	1	1	11	1
0	0	22	1	1	1	1	1	0	0	0	0	0	0	1	5	0	0	0	0	0	0	0	0	0	0	1	1	0	73	1	1	11	1
0	0	5	1	1	1	0	0	0	0	0	0	0	0	1	7	0	0	0	0	0	0	0	0	0	1	1	1	0	73	1	1	16	1
0	0	5	1	1	1	0	0	0	0	0	0	0	0	1	2	0	0	0	0	0	0	0	0	0	2	1	1	0	68	1	0	6	0
0	0	10	1	1	1	1	0	0	0	0	0	0	0	1	3	0	0	0	0	0	0	0	0	0	1	1	1	0	70	1	1	8	0
0	0	2	1	1	0	0	0	0	0	0	0	0	0	1	4	0	0	0	0	0	0	0	0	1	0	1	1	0	94	1	5	13	1
0	0	10	1	1	1	1	0	0	0	0	0	0	0	1	3	0	0	0	0	0	0	0	0	0	1	1	1	0	90	1	5	12	1
0	0	30	1	1	1	1	1	0	0	0	0	0	1	1	8	2	1	0	1	0	1	0	0	1	4	1	1	0	90	1	5	31	3
0	0	4	1	1	1	0	0	0	0	0	0	1	0	1	2	0	0	0	0	0	0	0	0	0	0	1	1	0	68	1	0	4	0
0	0	11	1	1	1	1	0	0	0	0	0	0	0	1	2	2	0	0	0	0	0	0	0	1	0	1	1	0	90	1	5	11	1
0	0	14	1	1	1	1	1	0	0	0	0	1	0	1	7	2	0	0	0	0	0	0	1	1	1	1	1	0	95	1	6	23	3
0	0	40	1	1	1	1	1	1	0	0	0	0	0	1	4	0	0	0	0	0	1	0	0	1	7	1	1	0	78	1	2	17	2
0	0	21	1	1	1	1	1	0	0	0	0	0	0	1	6	0	0	1	1	0	0	0	0	1	3	1	1	0	78	1	2	17	2
0	0	3	1	1	1	0	0	0	0	0	0	0	0	1	5	0	0	0	0	0	0	0	0	1	0	1	1	0	76	1	2	12	1
0	0	21	1	1	1	1	1	0	0	0	0	0	0	1	3	1	0	0	0	0	0	0	0	1	0	1	0	1	87	1	4	13	1
0	0	7	1	1	1	1	0	0	0	0	0	1	0	1	5	0	0	0	0	0	0	0	0	1	0	1	0	1	87	1	4	16	1
0	0	13	1	1	1	1	0	0	0	0	0	1	1	1	4	2	0	0	0	0	0	0	0	1	0	1	0	1	87	1	4	20	2
0	0	4	1	1	1	0	0	0	0	0	0	0	0	1	8	1	0	0	0	0	0	0	0	1	1	1	0	1	87	1	4	24	3
0	0	6	1	1	1	0	0	0	1	1	0	0	0	1	5	0	0	1	1	0	0	0	0	0	1	1	1	0	94	1	5	16	1
0	0	12	1	1	1	1	0	0	0	0	0	0	0	1	6	2	0	0	0	0	0	0	0	1	1	1	1	0	78	1	2	17	2
0	0	11	1	1	1	1	0	0	0	0	0	0	0	1	3	0	0	0	0	0	0	0	0	0	3	1	1	0	73	1	1	10	1
0	0	2	1	1	0	0	0	0	0	0	0	1	0	1	3	1	0	0	0	0	0	0	0	1	1	1	1	0	79	1	2	10	1
0	0	1	1	0	0	0	0	0	1	1	1	0	0	1	4	0	0	0	0	0	0	0	0	1	0	1	1	0	79	1	2	10	1
0	0	1	1	0	0	0	0	0	0	0	0	0	0	1	2	0	0	0	0	0	0	0	0	0	2	1	1	0	73	1	1	7	0
0	0	16	1	1	1	1	1	0	0	0	0	0	0	1	3	1	0	0	0	0	0	0	0	0	1	1	1	0	73	1	1	9	0
0	0	7	1	1	1	1	0	0	0	0	0	0	0	1	9	2	1	0	1	0	0	0	0	0	2	1	0	1	86	1	4	28	3
0	0	2	1	1	0	0	0	0	0	0	0	0	0	1	6	0	0	0	0	0	0	0	0	0	1	1	0	1	74	1	1	16	1
0	0	1	1	0	0	0	0	0	1	1	1	0	0	1	6	#NULL!	0	0	0	0	0	0	0	1	1	1	0	1	85	1	4	#NULL!	#NULL!
0	0	88	1	1	1	1	1	1	0	0	0	0	0	1	5	2	0	0	0	0	1	0	0	1	0	1	0	1	86	1	4	18	2
0	0	22	1	1	1	1	1	0	0	0	0	0	0	1	5	0	0	0	0	0	0	0	0	0	3	1	0	1	86	1	4	19	2
0	0	46	1	1	1	1	1	1	0	0	0	1	0	1	5	2	0	0	0	0	0	0	0	1	2	1	1	0	94	1	5	19	2
0	0	27	1	1	1	1	1	0	1	0	0	0	0	1	7	1	1	1	1	1	0	0	0	1	1	1	1	0	94	1	5	21	3
0	0	6	1	1	1	0	0	0	0	0	0	0	0	1	2	0	0	0	0	0	0	0	0	0	2	1	1	0	69	1	0	6	0
0	0	7	1	1	1	1	0	0	0	0	0	0	0	1	4	0	0	0	0	0	1	0	1	1	1	1	0	1	88	1	4	15	1
0	0	2	1	1	0	0	0	0	0	0	0	0	0	1	6	0	0	0	0	0	1	0	1	1	2	1	0	1	88	1	4	20	2
0	0	2	1	1	0	0	0	0	0	0	0	0	0	1	2	#NULL!	0	0	0	0	0	0	0	1	1	1	1	0	90	1	5	#NULL!	#NULL!
0	0	7	1	1	1	1	0	0	1	1	0	0	0	1	3	0	0	1	1	0	0	0	0	0	2	1	0	1	84	1	3	13	1
0	0	27	1	1	1	1	1	0	0	0	0	0	1	1	3	0	0	0	0	0	0	0	0	0	4	1	1	0	66	1	0	14	1
0	0	5	1	1	1	0	0	0	0	0	0	1	0	1	5	0	0	0	0	0	1	0	0	1	0	1	1	0	96	1	6	16	1
0	0	39	1	1	1	1	1	1	0	0	0	0	0	1	4	2	0	0	0	0	1	0	0	1	0	1	1	0	96	1	6	16	1
0	0	2	1	1	0	0	0	0	0	0	0	0	0	1	5	1	0	0	0	0	0	0	0	0	2	1	1	0	83	1	3	16	1
0	0	7	1	1	1	1	0	0	0	0	0	1	1	1	4	0	0	0	0	0	0	0	0	1	1	1	1	0	77	1	2	15	1
0	0	5	1	1	1	0	0	0	0	0	0	0	0	1	6	0	0	0	0	0	0	0	0	0	0	1	1	0	92	1	5	17	2
0	0	21	1	1	1	1	1	0	0	0	0	0	0	1	7	0	0	0	0	0	0	0	0	1	5	1	1	0	99	1	6	25	3
0	0	31	1	1	1	1	1	1	0	0	0	0	0	1	5	1	0	0	0	0	0	0	1	0	2	1	1	0	74	1	1	14	1
0	0	42	1	1	1	1	1	1	0	0	0	0	0	1	7	0	0	0	0	0	0	0	0	1	0	1	0	1	92	1	5	21	3
0	0	33	1	1	1	1	1	1	1	0	0	0	0	1	6	1	0	1	1	0	0	0	0	0	5	1	1	0	100	1	7	25	3
0	0	54	1	1	1	1	1	1	0	0	0	0	0	1	7	2	0	0	0	0	0	0	0	1	1	1	1	0	89	1	4	21	3
0	0	3	1	1	1	0	0	0	0	0	0	1	0	1	4	0	0	0	0	0	0	0	0	0	1	1	1	0	83	1	3	12	1
0	0	24	1	1	1	1	1	0	0	0	0	0	0	1	5	1	0	0	0	0	0	0	0	0	3	1	1	0	83	1	3	17	2
0	0	48	1	1	1	1	1	1	0	0	0	1	0	1	4	2	0	0	0	0	0	0	0	1	1	1	0	1	92	1	5	18	2
0	0	18	1	1	1	1	1	0	1	0	0	0	1	1	5	1	1	1	1	1	0	0	0	0	0	1	1	0	87	1	4	19	2
0	0	8	1	1	1	1	0	0	0	0	0	0	0	1	5	0	0	0	0	0	0	0	0	0	1	1	1	0	89	1	4	15	1
0	0	7	1	1	1	1	0	0	0	0	0	0	0	1	3	1	0	0	0	0	0	0	0	0	1	1	0	1	70	1	1	11	1
0	0	5	1	1	1	0	0	0	1	1	0	0	0	1	8	#NULL!	1	1	1	1	0	0	0	0	3	1	1	0	86	1	4	#NULL!	#NULL!
0	0	18	1	1	1	1	1	0	0	0	0	1	0	1	5	0	0	0	0	0	0	0	0	0	2	1	1	0	89	1	4	16	1
0	0	5	1	1	1	0	0	0	0	0	0	0	0	1	6	0	0	0	0	0	0	0	0	1	1	1	1	0	89	1	4	17	2
0	0	2	1	1	0	0	0	0	0	0	0	0	0	1	5	#NULL!	0	0	0	0	0	0	1	0	0	1	0	1	79	1	2	#NULL!	#NULL!
0	0	16	1	1	1	1	1	0	0	0	0	1	0	1	3	0	0	0	0	0	0	0	0	0	0	1	0	1	79	1	2	10	1
0	0	6	1	1	1	0	0	0	0	0	0	0	0	1	4	0	0	0	0	0	0	0	1	0	0	1	0	1	79	1	2	12	1
0	0	2	1	1	0	0	0	0	0	0	0	0	0	1	2	0	0	0	0	0	0	0	1	0	3	1	1	0	71	1	1	8	0
0	0	31	1	1	1	1	1	1	0	0	0	0	0	1	7	0	0	0	0	0	0	0	0	1	1	1	1	0	94	1	5	20	2
0	0	44	1	1	1	1	1	1	0	0	0	0	0	1	4	2	0	0	0	0	0	0	0	0	3	1	0	1	92	1	5	20	2
0	0	1	1	0	0	0	0	0	0	0	0	0	0	1	3	0	0	0	0	0	0	0	0	1	4	1	0	1	84	1	3	15	1
0	0	14	1	1	1	1	1	0	0	0	0	0	1	1	4	0	0	0	0	0	1	0	1	1	3	1	0	1	84	1	3	20	2
0	0	2	1	1	0	0	0	0	0	0	0	0	0	1	4	0	0	0	0	0	0	0	0	0	1	1	1	0	84	1	3	12	1
0	0	4	1	1	1	0	0	0	0	0	0	0	0	1	3	2	0	0	0	0	0	0	0	1	0	1	0	1	89	1	4	14	1
0	0	8	1	1	1	1	0	0	0	0	0	0	0	1	5	0	0	0	0	0	0	0	0	1	5	1	1	0	72	1	1	16	1
0	0	39	1	1	1	1	1	1	0	0	0	1	0	1	5	2	0	0	0	0	0	0	0	0	1	1	0	1	75	1	2	17	2
0	0	11	1	1	1	1	0	0	0	0	0	0	0	1	3	0	0	0	0	0	0	0	0	0	2	1	1	0	75	1	2	10	1
0	0	10	1	1	1	1	0	0	0	0	0	0	0	1	4	0	0	0	0	0	0	0	0	0	2	1	1	0	89	1	4	14	1
0	0	4	1	1	1	0	0	0	0	0	0	0	0	1	4	0	0	0	0	0	0	0	0	0	0	1	1	0	77	1	2	10	1
0	0	25	1	1	1	1	1	0	0	0	0	0	0	1	7	0	0	0	0	0	0	0	0	1	1	1	0	1	92	1	5	22	3
0	0	11	1	1	1	1	0	0	0	0	0	1	0	1	4	0	0	0	0	0	0	0	0	1	2	1	0	1	88	1	4	16	1
0	0	1	1	0	0	0	0	0	0	0	0	0	0	1	3	#NULL!	0	0	0	0	0	0	0	0	0	1	1	0	73	1	1	#NULL!	#NULL!
0	0	12	1	1	1	1	0	0	0	0	0	1	1	1	5	0	0	0	0	0	0	0	0	1	0	1	0	1	87	1	4	20	2
0	0	8	1	1	1	1	0	0	0	0	0	0	0	1	6	1	0	0	0	0	0	0	1	1	0	1	1	0	83	1	3	16	1
0	0	1	1	0	0	0	0	0	0	0	0	0	0	1	7	#NULL!	0	0	0	0	0	0	0	1	1	1	1	0	81	1	3	#NULL!	#NULL!
0	0	22	1	1	1	1	1	0	0	0	0	0	0	1	5	0	0	0	0	0	0	0	0	0	0	1	1	0	76	1	2	12	1
0	0	40	1	1	1	1	1	1	0	0	0	1	1	1	5	2	0	0	0	0	0	0	1	1	3	1	0	1	86	1	4	25	3
0	0	5	1	1	1	0	0	0	0	0	0	0	0	1	3	0	0	0	0	0	0	0	0	1	0	1	0	1	65	1	0	8	0
0	0	5	1	1	1	0	0	0	0	0	0	0	0	1	4	0	0	0	0	0	0	0	0	0	0	1	0	1	83	1	3	13	1
0	0	3	1	1	1	0	0	0	0	0	0	0	0	1	4	0	0	0	0	0	0	0	1	1	2	1	0	1	84	1	3	15	1
0	0	13	1	1	1	1	0	0	0	0	0	1	0	1	5	2	0	0	0	0	0	0	0	1	1	1	1	0	88	1	4	17	2
0	0	6	1	1	1	0	0	0	0	0	0	1	0	1	3	#NULL!	0	0	0	0	0	0	0	0	0	1	1	0	75	1	2	#NULL!	#NULL!
0	0	14	1	1	1	1	1	0	0	0	0	0	0	1	2	0	0	0	0	0	0	0	0	0	0	1	1	0	75	1	2	6	0
0	0	27	1	1	1	1	1	0	0	0	0	0	0	1	6	2	0	0	0	0	0	0	0	0	4	1	1	0	86	1	4	22	3
0	0	35	1	1	1	1	1	1	0	0	0	0	0	1	7	0	0	0	0	0	1	0	0	1	2	1	1	0	66	1	0	16	1
0	0	15	1	1	1	1	1	0	0	0	0	0	1	1	7	0	0	0	0	0	1	0	0	1	3	1	1	0	66	1	0	21	3
0	0	15	1	1	1	1	1	0	0	0	0	1	1	1	7	0	0	0	0	0	0	0	0	1	5	1	1	0	66	1	0	23	3
0	0	11	1	1	1	1	0	0	0	0	0	0	0	1	4	0	0	0	0	0	0	0	0	0	2	1	1	0	86	1	4	14	1
0	0	16	1	1	1	1	1	0	0	0	0	0	0	1	7	0	0	0	0	0	0	0	0	0	0	1	1	0	91	1	5	19	2
0	0	26	1	1	1	1	1	0	0	0	0	0	0	1	5	0	0	0	0	0	0	0	0	0	0	1	1	0	78	1	2	12	1
0	0	7	1	1	1	1	0	0	0	0	0	0	0	1	6	0	0	0	0	0	0	0	1	1	1	1	0	1	83	1	3	18	2
0	0	16	1	1	1	1	1	0	0	0	0	1	1	1	4	0	0	0	0	0	0	0	0	1	2	1	0	1	83	1	3	19	2
0	0	22	1	1	1	1	1	0	1	0	0	0	0	1	5	2	0	1	1	0	0	0	0	0	6	1	1	0	99	1	6	24	3
0	0	3	1	1	1	0	0	0	0	0	0	0	0	1	5	0	0	0	0	0	0	0	0	1	1	1	1	0	85	1	4	15	1
0	0	42	1	1	1	1	1	1	0	0	0	1	0	1	6	0	0	0	0	0	1	0	0	1	0	1	0	1	95	1	6	20	2
0	0	2	1	1	0	0	0	0	0	0	0	1	0	1	6	1	0	0	0	0	1	0	0	1	1	1	0	1	95	1	6	22	3
0	0	7	1	1	1	1	0	0	0	0	0	0	1	1	3	0	0	0	0	0	0	0	0	0	3	1	0	1	78	1	2	17	2
0	0	2	1	1	0	0	0	0	0	0	0	1	0	1	7	0	0	0	0	0	0	0	0	0	2	1	0	1	83	1	3	21	3
0	0	2	1	1	0	0	0	0	0	0	0	0	0	1	8	#NULL!	0	0	0	0	0	0	0	0	6	1	1	0	79	1	2	#NULL!	#NULL!
0	0	6	1	1	1	0	0	0	0	0	0	1	0	1	6	0	0	0	0	0	0	0	1	0	1	1	1	0	72	1	1	14	1
0	0	22	1	1	1	1	1	0	0	0	0	0	1	1	2	0	0	0	0	0	0	0	0	1	1	1	1	0	74	1	1	10	1
0	0	12	1	1	1	1	0	0	1	0	0	0	0	1	6	2	0	1	1	0	0	0	0	1	2	1	1	0	74	1	1	17	2
0	0	26	1	1	1	1	1	0	0	0	0	0	0	1	6	2	1	0	1	0	0	0	0	0	4	1	0	1	68	1	0	20	2
0	0	3	1	1	1	0	0	0	0	0	0	1	0	1	5	0	0	0	0	0	0	0	0	0	0	1	0	1	89	1	4	16	1
0	0	48	1	1	1	1	1	1	0	0	0	0	0	1	4	1	0	0	0	0	0	0	0	0	1	1	0	1	89	1	4	16	1
0	0	30	1	1	1	1	1	0	0	0	0	0	0	1	4	0	0	1	1	0	0	0	0	0	1	1	1	0	92	1	5	14	1
0	0	1	1	0	0	0	0	0	0	0	0	0	0	1	5	0	0	0	0	0	0	0	0	1	2	1	1	0	82	1	3	15	1
0	0	28	1	1	1	1	1	0	0	0	0	0	0	1	4	1	0	0	0	0	0	0	0	1	1	1	1	0	93	1	5	15	1
0	0	15	1	1	1	1	1	0	0	0	0	1	0	1	3	0	1	0	1	0	0	0	0	0	1	1	0	1	70	1	1	10	1
0	0	9	1	1	1	1	0	0	1	0	0	0	0	1	9	0	1	0	1	0	0	0	0	0	4	1	0	1	70	1	1	25	3
0	0	3	1	1	1	0	0	0	1	1	0	0	1	1	4	0	0	1	1	0	0	0	0	1	9	1	0	1	86	1	4	27	3
0	0	27	1	1	1	1	1	0	1	0	0	0	0	1	5	#NULL!	0	1	1	0	0	0	0	1	0	1	1	0	90	1	5	#NULL!	#NULL!
0	0	26	1	1	1	1	1	0	0	0	0	1	0	1	4	1	0	0	0	0	0	0	0	1	0	1	1	0	90	1	5	14	1
0	0	32	1	1	1	1	1	1	0	0	0	1	0	1	4	1	0	0	0	0	0	0	0	1	0	1	0	1	92	1	5	16	1
0	0	31	1	1	1	1	1	1	0	0	0	1	0	1	6	0	0	0	0	0	0	0	0	1	1	1	0	1	92	1	5	20	2
0	0	38	1	1	1	1	1	1	1	0	0	0	0	1	7	2	0	0	0	0	1	0	0	1	0	1	0	1	92	1	5	23	3
0	0	4	1	1	1	0	0	0	0	0	0	0	0	1	2	0	0	0	0	0	0	0	0	0	2	1	0	1	79	1	2	10	1
0	0	17	1	1	1	1	1	0	0	0	0	0	1	1	4	0	0	0	0	0	0	0	0	0	1	1	0	1	87	1	4	19	2
0	0	5	1	1	1	0	0	0	0	0	0	0	0	1	4	0	0	0	0	0	0	0	0	1	0	1	1	0	84	1	3	11	1
0	0	4	1	1	1	0	0	0	0	0	0	1	0	1	7	0	0	0	0	0	1	0	0	1	4	1	1	0	80	1	3	21	3
0	0	21	1	1	1	1	1	0	0	0	0	1	0	1	5	0	0	0	0	0	1	0	0	1	4	1	1	0	95	1	6	20	2
0	0	15	1	1	1	1	1	0	0	0	0	0	0	1	7	0	0	0	0	0	1	0	0	1	2	1	1	0	95	1	6	22	3
0	0	17	1	1	1	1	1	0	0	0	0	0	0	1	6	0	0	0	0	0	1	0	0	1	4	1	1	0	95	1	6	22	3
0	0	5	1	1	1	0	0	0	0	0	0	0	0	1	2	0	0	0	0	0	0	0	0	1	5	1	0	1	75	1	2	13	1
0	0	44	1	1	1	1	1	1	0	0	0	0	0	1	5	1	0	0	0	0	0	0	0	0	1	1	1	0	91	1	5	17	2
0	0	5	1	1	1	0	0	0	1	1	0	0	0	1	6	0	0	1	1	0	0	0	0	1	2	1	1	0	93	1	5	19	2
0	0	7	1	1	1	1	0	0	0	0	0	0	0	1	5	1	0	0	0	0	0	0	0	1	0	1	1	0	86	1	4	15	1
0	0	10	1	1	1	1	0	0	0	0	0	1	0	1	5	2	0	0	0	0	0	0	0	0	0	1	1	0	66	1	0	12	1
0	0	1	1	0	0	0	0	0	0	0	0	0	0	1	8	0	0	0	0	0	0	0	0	1	2	1	0	1	95	1	6	26	3
0	0	27	1	1	1	1	1	0	0	0	0	1	0	1	4	2	0	0	0	0	1	0	0	0	1	1	0	1	72	1	1	14	1
0	0	18	1	1	1	1	1	0	0	0	0	1	0	1	6	0	0	0	0	0	1	0	0	0	0	1	0	1	72	1	1	15	1
0	0	29	1	1	1	1	1	0	0	0	0	0	0	1	6	0	0	0	0	0	1	0	0	0	0	1	0	1	72	1	1	15	1
0	0	2	1	1	0	0	0	0	0	0	0	0	0	1	5	0	0	0	0	0	0	0	0	0	1	1	1	0	76	1	2	13	1
0	0	5	1	1	1	0	0	0	0	0	0	0	0	1	4	0	0	0	0	0	0	0	0	0	0	1	1	0	69	1	0	8	0
0	0	22	1	1	1	1	1	0	1	0	0	0	0	1	6	0	1	0	1	0	0	0	1	1	1	1	0	1	75	1	2	17	2
0	0	12	1	1	1	1	0	0	0	0	0	0	1	1	5	0	0	0	0	0	0	0	0	1	5	1	0	1	75	1	2	23	3
0	0	4	1	1	1	0	0	0	0	0	0	0	0	1	4	#NULL!	0	0	0	0	1	0	1	1	3	1	1	0	74	1	1	#NULL!	#NULL!
0	0	30	1	1	1	1	1	0	0	0	0	0	0	1	6	0	0	0	0	0	0	0	1	1	5	1	1	0	74	1	1	18	2
0	0	9	1	1	1	1	0	0	0	0	0	0	0	1	7	0	0	0	0	0	0	0	1	1	4	1	1	0	74	1	1	19	2
0	0	30	1	1	1	1	1	0	0	0	0	0	0	1	7	1	0	0	0	0	0	0	0	0	1	1	1	0	93	1	5	21	3
0	0	3	1	1	1	0	0	0	0	0	0	0	0	1	5	0	0	0	0	0	0	0	0	1	7	1	1	0	93	1	5	22	3
0	0	43	1	1	1	1	1	1	0	0	0	0	0	1	4	0	0	0	0	0	0	0	0	0	5	1	0	1	81	1	3	18	2
0	0	1	1	0	0	0	0	0	0	0	0	0	0	1	3	0	0	0	0	0	0	0	0	0	6	1	1	0	87	1	4	16	1
0	0	1	1	0	0	0	0	0	0	0	0	0	0	1	4	1	0	0	0	0	0	0	0	0	3	1	1	0	66	1	0	12	1
0	0	1	1	0	0	0	0	0	0	0	0	0	0	1	3	1	0	0	0	0	0	0	0	0	1	1	1	0	77	1	2	10	1
0	0	23	1	1	1	1	1	0	0	0	0	0	0	1	4	0	0	0	0	0	0	0	0	0	1	1	1	0	86	1	4	13	1
0	0	19	1	1	1	1	1	0	0	0	0	0	0	1	3	1	0	0	0	0	0	0	0	0	0	1	0	1	91	1	5	14	1
0	0	12	1	1	1	1	0	0	0	0	0	0	0	1	3	1	0	0	0	0	0	0	0	0	2	1	1	0	70	1	1	10	1
0	0	2	1	1	0	0	0	0	0	0	0	0	0	1	3	0	0	0	0	0	0	0	1	1	2	1	0	1	79	1	2	12	1
0	0	2	1	1	0	0	0	0	0	0	0	0	0	1	4	0	0	0	0	0	0	0	1	1	1	1	0	1	79	1	2	13	1
0	0	6	1	1	1	0	0	0	0	0	0	1	0	1	5	0	0	0	0	0	0	0	1	1	0	1	0	1	79	1	2	14	1
0	0	7	1	1	1	1	0	0	0	0	0	1	0	1	4	0	0	0	0	0	0	0	1	1	2	1	0	1	79	1	2	14	1
0	0	10	1	1	1	1	0	0	0	0	0	1	0	1	4	0	0	0	0	0	0	0	0	0	2	1	0	1	93	1	5	17	2
0	0	29	1	1	1	1	1	0	0	0	0	1	0	1	5	1	0	0	0	0	0	0	0	0	0	1	0	1	93	1	5	18	2
0	0	5	1	1	1	0	0	0	0	0	0	0	0	1	3	0	0	0	0	0	0	0	0	1	3	1	1	0	74	1	1	10	1
0	0	6	1	1	1	0	0	0	0	0	0	0	0	1	7	0	0	0	0	0	0	0	0	0	0	1	0	1	66	1	0	16	1
0	0	3	1	1	1	0	0	0	0	0	0	0	0	1	1	0	0	0	0	0	0	0	0	0	0	1	1	0	73	1	1	3	0
0	0	9	1	1	1	1	0	0	1	0	0	0	0	1	3	0	1	0	1	0	0	0	0	0	3	1	1	0	73	1	1	10	1
0	0	1	1	0	0	0	0	0	0	0	0	1	0	1	2	0	0	0	0	0	0	0	0	0	0	1	0	1	78	1	2	8	0
0	0	39	1	1	1	1	1	1	0	0	0	0	0	1	8	1	0	0	0	0	0	0	0	0	0	1	0	1	93	1	5	24	3
0	0	7	1	1	1	1	0	0	0	0	0	0	0	1	3	0	0	0	0	0	0	0	0	0	5	1	1	0	71	1	1	12	1
0	0	7	1	1	1	1	0	0	0	0	0	0	0	1	3	0	0	0	0	0	0	0	0	0	4	1	0	1	68	1	0	12	1
0	0	5	1	1	1	0	0	0	0	0	0	0	0	1	5	2	0	0	0	0	0	0	0	0	0	1	1	0	77	1	2	14	1
0	0	1	1	0	0	0	0	0	0	0	0	0	0	1	5	0	0	0	0	0	0	0	0	0	4	1	1	0	75	1	2	16	1
0	0	6	1	1	1	0	0	0	0	0	0	0	0	1	7	0	0	0	0	0	0	0	0	0	0	1	1	0	83	1	3	17	2
0	0	15	1	1	1	1	1	0	0	0	0	0	0	1	3	0	0	0	0	0	0	0	0	0	1	1	0	1	88	1	4	13	1
0	0	13	1	1	1	1	0	0	0	0	0	0	0	1	2	0	1	0	1	0	0	0	0	1	2	1	0	1	76	1	2	10	1
0	0	11	1	1	1	1	0	0	0	0	0	0	0	1	4	0	0	0	0	0	0	0	0	0	3	1	0	1	76	1	2	15	1
0	0	11	1	1	1	1	0	0	0	0	0	0	0	1	5	0	0	0	0	0	0	0	0	0	2	1	0	1	77	1	2	16	1
0	0	3	1	1	1	0	0	0	0	0	0	0	0	1	5	0	0	0	0	0	0	0	0	1	0	1	0	1	81	1	3	15	1
0	0	7	1	1	1	1	0	0	0	0	0	1	0	1	4	0	0	0	0	0	0	0	0	0	0	1	1	0	74	1	1	9	0
0	0	8	1	1	1	1	0	0	0	0	0	0	0	1	4	0	0	0	0	0	0	0	0	0	0	1	1	0	80	1	3	11	1
0	0	3	1	1	1	0	0	0	1	1	0	0	0	1	6	0	1	1	1	1	0	0	0	0	0	1	1	0	98	1	6	18	2
0	0	5	1	1	1	0	0	0	1	1	0	0	0	1	5	#NULL!	0	1	1	0	0	0	0	0	8	1	1	0	96	1	6	#NULL!	#NULL!
0	0	21	1	1	1	1	1	0	0	0	0	0	0	1	4	0	0	0	0	0	0	0	0	1	1	1	0	1	85	1	4	15	1
0	0	33	1	1	1	1	1	1	0	0	0	0	0	1	6	1	0	0	0	0	1	0	0	1	3	1	0	1	85	1	4	22	3
0	0	28	1	1	1	1	1	0	0	0	0	0	1	1	7	0	1	0	1	0	1	0	0	1	4	1	0	1	85	1	4	28	3
0	0	1	1	0	0	0	0	0	0	0	0	0	0	1	4	0	0	0	0	0	0	0	0	1	2	1	1	0	78	1	2	12	1
0	0	9	1	1	1	1	0	0	1	0	0	0	0	1	4	2	0	0	0	0	1	0	0	1	3	1	1	0	78	1	2	15	1
0	0	8	1	1	1	1	0	0	0	0	0	0	0	1	5	0	0	0	0	0	0	0	0	0	1	1	1	0	91	1	5	16	1
0	0	1	1	0	0	0	0	0	0	0	0	0	0	1	5	0	0	0	0	0	0	0	0	0	8	1	1	0	91	1	5	23	3
0	0	1	1	0	0	0	0	0	0	0	0	0	0	1	4	0	0	0	0	0	1	0	0	1	4	1	0	1	86	1	4	18	2
0	0	3	1	1	1	0	0	0	0	0	0	0	0	1	3	0	0	0	0	0	1	0	0	1	6	1	0	1	86	1	4	18	2
0	0	1	1	0	0	0	0	0	0	0	0	0	0	1	4	0	0	0	0	0	0	0	0	1	1	1	0	1	93	1	5	16	1
0	0	5	1	1	1	0	0	0	1	1	0	0	1	1	5	1	1	1	1	1	0	0	0	1	2	1	0	1	93	1	5	24	3
0	0	1	1	0	0	0	0	0	0	0	0	0	0	1	3	0	0	0	0	0	0	0	0	0	3	1	0	1	81	1	3	14	1
0	0	10	1	1	1	1	0	0	0	0	0	0	0	1	2	0	0	0	0	0	0	0	0	0	2	1	1	0	83	1	3	9	0
0	0	38	1	1	1	1	1	1	0	0	0	0	0	1	7	0	0	0	0	0	0	0	0	1	1	1	1	0	79	1	2	17	2
0	0	1	1	0	0	0	0	0	1	1	1	0	0	1	6	#NULL!	0	1	1	0	0	0	0	1	4	1	1	0	93	1	5	#NULL!	#NULL!
0	0	19	1	1	1	1	1	0	0	0	0	0	0	1	6	0	0	0	0	0	0	0	0	1	2	1	1	0	93	1	5	19	2
0	0	5	1	1	1	0	0	0	0	0	0	0	0	1	3	0	0	0	0	0	0	0	0	1	3	1	1	0	67	1	0	9	0
0	0	9	1	1	1	1	0	0	0	0	0	0	0	1	3	0	0	0	0	0	0	0	0	0	1	1	1	0	83	1	3	10	1
0	0	76	1	1	1	1	1	1	0	0	0	1	1	1	2	1	0	0	0	0	0	0	0	1	0	1	1	0	89	1	4	13	1
0	0	11	1	1	1	1	0	0	0	0	0	0	0	1	6	0	0	0	0	0	0	0	0	0	0	1	1	0	83	1	3	15	1
0	0	11	1	1	1	1	0	0	0	0	0	0	0	1	6	0	0	0	0	0	0	0	0	1	0	1	1	0	83	1	3	15	1
0	0	19	1	1	1	1	1	0	1	0	0	0	0	1	6	0	0	0	0	0	1	0	0	0	2	1	1	0	83	1	3	17	2
0	0	3	1	1	1	0	0	0	0	0	0	0	0	1	2	0	0	0	0	0	0	0	0	0	3	1	0	1	84	1	3	12	1
0	0	1	1	0	0	0	0	0	0	0	0	0	0	1	4	#NULL!	0	0	0	0	0	0	0	0	1	1	0	1	75	1	2	#NULL!	#NULL!
0	0	5	1	1	1	0	0	0	0	0	0	0	0	1	4	1	0	0	0	0	0	0	0	0	0	1	1	0	82	1	3	12	1
0	0	6	1	1	1	0	0	0	1	1	0	0	0	1	7	0	0	1	1	0	0	0	0	0	3	1	1	0	90	1	5	22	3
0	0	61	1	1	1	1	1	1	0	0	0	0	0	1	3	0	0	0	0	0	0	0	0	0	0	1	1	0	92	1	5	11	1
0	0	11	1	1	1	1	0	0	0	0	0	0	0	1	4	0	1	0	1	0	0	0	0	0	1	1	1	0	74	1	1	10	1
0	0	18	1	1	1	1	1	0	0	0	0	0	0	1	7	1	1	1	1	1	0	0	0	0	1	1	1	0	74	1	1	17	2
0	0	5	1	1	1	0	0	0	0	0	0	0	0	1	3	0	0	0	0	0	0	0	0	0	1	1	0	1	72	1	1	10	1
0	0	88	1	1	1	1	1	1	0	0	0	1	0	1	3	1	0	0	0	0	0	0	0	0	3	1	0	1	72	1	1	13	1
0	0	3	1	1	1	0	0	0	0	0	0	1	0	1	6	0	0	0	0	0	0	0	0	1	0	1	0	1	87	1	4	18	2
0	0	4	1	1	1	0	0	0	0	0	0	0	1	1	9	2	0	0	0	0	0	0	0	1	8	1	0	1	74	1	1	35	3
0	0	4	1	1	1	0	0	0	1	1	0	0	1	1	6	#NULL!	0	1	1	0	0	0	0	1	2	1	1	0	87	1	4	#NULL!	#NULL!
0	0	13	1	1	1	1	0	0	0	0	0	0	0	1	4	0	0	0	0	0	0	0	0	0	0	1	0	1	73	1	1	11	1
0	0	29	1	1	1	1	1	0	0	0	0	0	0	1	5	0	0	0	0	0	1	0	0	0	0	1	0	1	87	1	4	16	1
0	0	15	1	1	1	1	1	0	0	0	0	1	0	1	7	0	0	0	0	0	1	0	0	0	0	1	0	1	87	1	4	20	2
0	0	8	1	1	1	1	0	0	1	0	0	0	0	1	6	0	1	0	1	0	1	0	0	0	5	1	0	1	87	1	4	23	3
0	0	19	1	1	1	1	1	0	0	0	0	0	0	1	3	0	1	0	1	0	0	0	0	0	1	1	0	1	78	1	2	11	1
0	0	7	1	1	1	1	0	0	0	0	0	0	0	1	5	0	0	0	0	0	0	0	0	1	1	1	1	0	94	1	5	16	1
0	0	6	1	1	1	0	0	0	0	0	0	0	0	1	7	0	0	0	0	0	0	0	0	0	2	1	0	1	75	1	2	20	2
0	0	17	1	1	1	1	1	0	0	0	0	0	0	1	5	1	0	0	0	0	0	0	0	0	1	1	1	0	88	1	4	16	1
0	0	26	1	1	1	1	1	0	0	0	0	0	0	1	7	2	0	0	0	0	0	0	0	0	0	1	1	0	88	1	4	20	2
0	0	48	1	1	1	1	1	1	0	0	0	0	0	1	7	2	0	0	0	0	0	0	0	1	2	1	1	0	85	1	4	22	3
0	0	20	1	1	1	1	1	0	0	0	0	0	0	1	3	1	0	0	0	0	0	0	0	0	5	1	0	1	75	1	2	16	1
0	0	2	1	1	0	0	0	0	0	0	0	0	0	1	5	0	0	0	0	0	0	0	0	1	0	1	1	0	87	1	4	14	1
0	0	22	1	1	1	1	1	0	0	0	0	0	0	1	5	2	0	0	0	0	0	0	0	0	0	1	1	0	93	1	5	17	2
0	0	4	1	1	1	0	0	0	0	0	0	0	0	1	7	2	0	0	0	0	0	0	0	0	2	1	1	0	78	1	2	20	2
0	0	2	1	1	0	0	0	0	0	0	0	1	0	1	1	0	0	0	0	0	0	0	0	0	0	1	1	0	67	1	0	2	0
0	0	49	1	1	1	1	1	1	0	0	0	0	0	1	8	2	0	0	0	0	0	0	0	0	4	1	1	0	82	1	3	25	3
0	0	2	1	1	0	0	0	0	0	0	0	0	0	1	6	0	0	0	0	0	0	0	0	0	1	1	1	0	78	1	2	15	1
0	0	5	1	1	1	0	0	0	0	0	0	0	0	1	4	0	0	0	0	0	0	0	0	0	1	1	0	1	78	1	2	13	1
0	0	20	1	1	1	1	1	0	0	0	0	0	0	1	8	2	0	0	0	0	0	0	0	0	0	1	0	1	90	1	5	25	3
0	0	8	1	1	1	1	0	0	0	0	0	0	0	1	4	1	0	0	0	0	0	0	0	0	3	1	1	0	79	1	2	14	1
0	0	8	1	1	1	1	0	0	0	0	0	0	0	1	3	0	0	0	0	0	0	0	0	0	1	1	1	0	68	1	0	7	0
0	0	5	1	1	1	0	0	0	0	0	0	0	0	1	5	0	0	0	0	0	0	0	1	1	2	1	0	1	79	1	2	16	1
0	0	10	1	1	1	1	0	0	1	0	0	0	0	1	5	0	0	1	1	0	0	0	0	1	3	1	1	0	74	1	1	14	1
0	0	7	1	1	1	1	0	0	0	0	0	0	0	1	5	0	0	0	0	0	0	0	0	1	2	1	1	0	87	1	4	16	1
0	0	6	1	1	1	0	0	0	0	0	0	0	0	1	5	0	0	0	0	0	0	0	0	1	4	1	1	0	87	1	4	18	2
0	0	39	1	1	1	1	1	1	0	0	0	1	0	1	4	1	0	0	0	0	0	0	0	1	8	1	0	1	80	1	3	22	3
0	0	24	1	1	1	1	1	0	0	0	0	0	0	1	6	0	0	0	0	0	0	0	0	1	6	1	0	1	80	1	3	23	3
0	0	18	1	1	1	1	1	0	0	0	0	0	0	1	9	0	1	0	1	0	0	0	0	1	0	1	0	1	89	1	4	24	3
0	0	2	1	1	0	0	0	0	0	0	0	1	0	1	3	0	0	0	0	0	0	0	0	1	0	1	1	0	72	1	1	7	0
0	0	12	1	1	1	1	0	0	0	0	0	1	0	1	3	0	0	0	0	0	0	0	0	1	1	1	1	0	72	1	1	8	0
0	0	4	1	1	1	0	0	0	0	0	0	1	0	1	4	0	0	0	0	0	0	0	0	1	4	1	1	0	72	1	1	13	1
0	0	30	1	1	1	1	1	0	1	0	0	0	0	1	6	0	1	0	1	0	0	0	1	1	5	1	0	1	88	1	4	23	3
0	0	33	1	1	1	1	1	1	0	0	0	0	0	1	6	0	0	0	0	0	0	0	0	0	1	1	1	0	73	1	1	14	1
0	0	29	1	1	1	1	1	0	0	0	0	0	0	1	2	1	0	0	0	0	0	0	0	0	0	1	0	1	65	1	0	7	0
0	0	34	1	1	1	1	1	1	0	0	0	1	1	1	3	2	0	0	0	0	0	0	0	0	0	1	1	0	96	1	6	18	2
0	0	4	1	1	1	0	0	0	0	0	0	1	0	1	5	0	0	0	0	0	1	0	0	1	2	1	1	0	96	1	6	18	2
0	0	22	1	1	1	1	1	0	0	0	0	1	0	1	6	0	0	0	0	0	1	0	0	1	1	1	1	0	96	1	6	19	2
0	0	69	1	1	1	1	1	1	0	0	0	0	1	1	6	2	0	0	0	0	1	0	0	1	0	1	1	0	96	1	6	24	3
0	0	4	1	1	1	0	0	0	0	0	0	0	0	1	3	0	0	0	0	0	0	0	0	0	5	1	1	0	84	1	3	14	1
0	0	20	1	1	1	1	1	0	0	0	0	0	0	1	6	2	0	0	0	0	0	0	0	0	2	1	1	0	82	1	3	19	2
0	0	4	1	1	1	0	0	0	0	0	0	0	0	1	2	0	0	0	0	0	0	0	0	0	1	1	1	0	68	1	0	5	0
0	0	10	1	1	1	1	0	0	0	0	0	0	0	1	7	0	0	0	0	0	0	0	0	0	0	1	1	0	70	1	1	15	1
0	0	1	1	0	0	0	0	0	1	1	1	0	0	1	7	#NULL!	0	0	0	0	0	0	0	0	3	1	1	0	94	1	5	#NULL!	#NULL!
0	0	19	1	1	1	1	1	0	0	0	0	0	0	1	4	2	0	0	0	0	0	0	0	1	1	1	0	1	89	1	4	17	2
0	0	2	1	1	0	0	0	0	0	0	0	0	0	1	4	#NULL!	0	0	0	0	0	0	1	1	1	1	0	1	93	1	5	#NULL!	#NULL!
0	0	2	1	1	0	0	0	0	0	0	0	0	0	1	5	0	0	0	0	0	0	0	0	1	0	1	1	0	89	1	4	14	1
0	0	1	1	0	0	0	0	0	0	0	0	0	0	1	1	0	0	0	0	0	0	0	0	0	0	1	1	0	71	1	1	3	0
0	0	8	1	1	1	1	0	0	0	0	0	0	0	1	3	0	0	0	0	0	0	0	0	1	0	1	0	1	87	1	4	12	1
0	0	5	1	1	1	0	0	0	0	0	0	0	0	1	4	0	0	0	0	0	0	0	0	1	0	1	0	1	87	1	4	14	1
0	0	34	1	1	1	1	1	1	0	0	0	0	0	1	7	2	0	0	0	0	1	0	0	1	2	1	1	0	88	1	4	22	3
0	0	1	1	0	0	0	0	0	0	0	0	0	0	1	3	#NULL!	0	0	0	0	0	0	0	0	3	1	1	0	75	1	2	#NULL!	#NULL!
0	0	10	1	1	1	1	0	0	0	0	0	1	0	1	6	0	0	0	0	0	0	0	0	1	2	1	1	0	95	1	6	20	2
0	0	27	1	1	1	1	1	0	0	0	0	0	0	1	5	1	0	0	0	0	0	0	0	1	0	1	1	0	93	1	5	16	1
0	0	1	1	0	0	0	0	0	0	0	0	0	0	1	6	#NULL!	0	0	0	0	0	0	0	0	1	1	1	0	79	1	2	#NULL!	#NULL!
0	0	4	1	1	1	0	0	0	0	0	0	0	0	1	8	#NULL!	0	0	0	0	0	0	0	0	5	1	1	0	84	1	3	#NULL!	#NULL!
0	0	38	1	1	1	1	1	1	0	0	0	0	0	1	3	0	1	0	1	0	0	0	0	0	2	1	0	1	74	1	1	11	1
0	0	25	1	1	1	1	1	0	0	0	0	1	0	1	3	1	0	0	0	0	0	0	0	0	0	1	0	1	82	1	3	12	1
0	0	9	1	1	1	1	0	0	0	0	0	0	1	1	5	1	0	0	0	0	0	0	1	0	2	1	0	1	82	1	3	22	3
0	0	3	1	1	1	0	0	0	0	0	0	0	0	1	7	0	0	0	0	0	0	0	0	0	2	1	1	0	91	1	5	21	3
0	0	10	1	1	1	1	0	0	0	0	0	0	0	1	3	0	0	0	0	0	0	0	0	0	0	1	0	1	76	1	2	10	1
0	0	13	1	1	1	1	0	0	0	0	0	1	0	1	3	0	0	0	0	0	0	0	0	0	3	1	1	0	77	1	2	11	1
0	0	11	1	1	1	1	0	0	1	0	0	0	0	1	3	0	0	1	1	0	0	0	1	1	3	1	1	0	76	1	2	11	1
0	0	22	1	1	1	1	1	0	0	0	0	0	0	1	7	0	0	0	0	0	0	0	0	0	3	1	0	1	82	1	3	22	3
0	0	30	1	1	1	1	1	0	0	0	0	0	0	1	6	2	0	0	0	0	0	0	0	0	0	1	1	0	95	1	6	20	2
0	0	14	1	1	1	1	1	0	0	0	0	0	0	1	7	0	0	0	0	0	0	0	0	0	1	1	1	0	95	1	6	21	3
0	0	42	1	1	1	1	1	1	0	0	0	0	0	1	6	0	0	0	0	0	0	0	0	0	3	1	0	1	93	1	5	22	3
0	0	1	1	0	0	0	0	0	0	0	0	0	0	1	2	#NULL!	0	0	0	0	0	0	0	1	1	1	0	1	85	1	4	#NULL!	#NULL!
0	0	31	1	1	1	1	1	1	1	0	0	0	0	1	6	2	0	1	1	0	0	0	0	1	2	1	0	1	88	1	4	22	3
0	0	38	1	1	1	1	1	1	0	0	0	1	0	1	7	2	0	0	0	0	0	0	0	1	5	1	0	1	88	1	4	27	3
0	0	20	1	1	1	1	1	0	0	0	0	0	1	1	6	1	0	0	0	0	0	0	0	0	9	1	0	1	88	1	4	32	3
0	0	23	1	1	1	1	1	0	0	0	0	0	0	1	6	0	0	0	0	0	0	0	0	0	5	1	1	0	79	1	2	19	2
0	0	2	1	1	0	0	0	0	0	0	0	0	0	1	7	0	0	0	0	0	0	0	0	0	0	1	1	0	74	1	1	15	1
0	0	18	1	1	1	1	1	0	0	0	0	0	0	1	6	0	0	0	0	0	0	0	0	0	0	1	0	1	86	1	4	18	2
0	0	10	1	1	1	1	0	0	0	0	0	0	1	1	3	0	0	0	0	0	0	0	0	0	8	1	0	1	67	1	0	20	2
0	0	1	1	0	0	0	0	0	0	0	0	1	0	1	4	0	0	0	0	0	0	0	0	1	3	1	1	0	80	1	3	14	1
0	0	13	1	1	1	1	0	0	0	0	0	1	0	1	7	0	0	0	0	0	0	0	0	1	8	1	1	0	80	1	3	25	3
0	0	8	1	1	1	1	0	0	0	0	0	0	0	1	4	0	0	0	0	0	0	0	0	0	1	1	0	1	73	1	1	12	1
0	0	8	1	1	1	1	0	0	0	0	0	0	0	1	7	0	0	0	0	0	1	0	1	1	2	1	0	1	94	1	5	23	3
0	0	24	1	1	1	1	1	0	0	0	0	0	0	1	7	0	0	0	0	0	1	0	1	1	4	1	0	1	94	1	5	25	3
0	0	12	1	1	1	1	0	0	0	0	0	0	0	1	4	0	0	0	0	0	0	0	0	0	0	1	1	0	83	1	3	11	1
0	0	2	1	1	0	0	0	0	0	0	0	0	1	1	5	#NULL!	0	0	0	0	0	0	1	1	2	1	1	0	74	1	1	#NULL!	#NULL!
0	0	3	1	1	1	0	0	0	0	0	0	0	0	1	6	#NULL!	0	0	0	0	0	0	1	1	0	1	0	1	72	1	1	#NULL!	#NULL!
0	0	1	1	0	0	0	0	0	0	0	0	1	0	1	5	0	0	0	0	0	0	0	1	1	1	1	0	1	72	1	1	14	1
0	0	2	1	1	0	0	0	0	0	0	0	1	0	1	5	0	0	0	0	0	0	0	1	1	1	1	0	1	72	1	1	14	1
0	0	24	1	1	1	1	1	0	0	0	0	1	0	1	4	0	0	0	0	0	0	0	1	1	4	1	0	1	72	1	1	15	1
0	0	8	1	1	1	1	0	0	0	0	0	0	0	1	3	0	0	0	0	0	0	0	0	0	4	1	0	1	69	1	0	12	1
0	0	11	1	1	1	1	0	0	0	0	0	0	1	1	3	1	0	0	0	0	0	0	0	1	1	1	0	1	69	1	0	14	1
0	0	1	1	0	0	0	0	0	1	1	1	0	0	1	4	#NULL!	0	1	1	0	0	0	0	1	6	1	0	1	85	1	4	#NULL!	#NULL!
0	0	16	1	1	1	1	1	0	0	0	0	0	0	1	4	0	0	0	0	0	0	0	0	0	0	1	0	1	78	1	2	12	1
0	0	5	1	1	1	0	0	0	0	0	0	0	0	1	5	0	0	0	0	0	0	0	0	0	0	1	0	1	78	1	2	14	1
0	0	6	1	1	1	0	0	0	0	0	0	0	0	1	3	0	0	0	0	0	0	0	1	0	0	1	0	1	66	1	0	8	0
0	0	3	1	1	1	0	0	0	0	0	0	0	0	1	2	0	0	0	0	0	0	0	0	0	0	1	1	0	71	1	1	5	0
0	0	8	1	1	1	1	0	0	0	0	0	1	0	1	3	0	0	0	0	0	0	0	0	0	2	1	0	1	78	1	2	12	1
0	0	8	1	1	1	1	0	0	0	0	0	0	0	1	3	0	0	0	0	0	0	0	0	0	2	1	0	1	78	1	2	12	1
0	0	9	1	1	1	1	0	0	0	0	0	0	0	1	3	2	0	0	0	0	1	0	0	0	3	1	0	1	78	1	2	15	1
0	0	32	1	1	1	1	1	1	0	0	0	0	0	1	7	0	0	0	0	0	0	0	0	0	1	1	1	0	86	1	4	19	2
0	0	82	1	1	1	1	1	1	0	0	0	0	0	1	7	2	0	0	0	0	0	0	0	0	4	1	1	0	89	1	4	24	3
0	0	1	1	0	0	0	0	0	0	0	0	0	0	1	5	#NULL!	0	0	0	0	0	0	0	0	2	1	0	1	91	1	5	#NULL!	#NULL!
0	0	6	1	1	1	0	0	0	0	0	0	0	0	1	6	0	0	0	0	0	1	0	0	1	1	1	0	1	75	1	2	17	2
0	0	26	1	1	1	1	1	0	0	0	0	0	0	1	6	2	0	0	0	0	0	0	0	0	0	1	0	1	94	1	5	21	3
0	0	6	1	1	1	0	0	0	0	0	0	0	0	1	4	0	0	0	0	0	0	0	0	0	1	1	0	1	90	1	5	16	1
0	0	38	1	1	1	1	1	1	0	0	0	0	0	1	5	2	0	0	0	0	0	0	0	0	4	1	1	0	92	1	5	21	3
0	0	4	1	1	1	0	0	0	0	0	0	0	0	1	3	0	0	0	0	0	0	0	0	0	2	1	1	0	77	1	2	10	1
0	0	9	1	1	1	1	0	0	1	0	0	0	1	1	7	0	0	1	1	0	0	0	1	1	5	1	1	0	73	1	1	24	3
0	0	24	1	1	1	1	1	0	1	0	0	0	0	1	6	0	1	0	1	0	0	0	0	1	0	1	1	0	91	1	5	17	2
0	0	12	1	1	1	1	0	0	0	0	0	1	0	1	5	0	0	0	0	0	0	0	0	1	3	1	1	0	91	1	5	18	2
0	0	48	1	1	1	1	1	1	0	0	0	0	1	1	7	1	0	0	0	0	0	0	1	1	0	1	0	1	68	1	0	21	3
0	0	1	1	0	0	0	0	0	0	0	0	0	0	1	4	0	0	0	0	0	0	0	0	0	0	1	0	1	88	1	4	14	1
0	0	5	1	1	1	0	0	0	0	0	0	0	0	1	3	2	0	0	0	0	0	0	0	0	1	1	1	0	87	1	4	13	1
0	0	8	1	1	1	1	0	0	1	0	0	0	0	1	8	0	1	0	1	0	0	0	0	0	6	1	1	0	73	1	1	23	3
0	0	3	1	1	1	0	0	0	0	0	0	1	0	1	6	0	0	0	0	0	0	0	1	0	0	1	1	0	90	1	5	17	2
0	0	14	1	1	1	1	1	0	0	0	0	1	0	1	6	2	0	0	0	0	0	0	0	0	0	1	1	0	90	1	5	19	2
0	0	24	1	1	1	1	1	0	1	0	0	0	0	1	6	0	0	0	0	0	0	0	0	0	5	1	1	0	91	1	5	22	3
0	0	13	1	1	1	1	0	0	0	0	0	0	0	1	2	0	0	0	0	0	0	0	0	0	0	1	1	0	77	1	2	6	0
0	0	30	1	1	1	1	1	0	0	0	0	0	1	1	7	1	0	0	0	0	0	0	0	1	2	1	1	0	71	1	1	22	3
0	0	75	1	1	1	1	1	1	0	0	0	1	0	1	4	2	0	0	0	0	0	0	1	1	0	1	0	1	77	1	2	14	1
0	0	8	1	1	1	1	0	0	0	0	0	0	1	1	4	0	0	0	0	0	0	0	1	1	0	1	0	1	77	1	2	16	1
0	0	1	1	0	0	0	0	0	0	0	0	0	0	1	2	0	0	0	0	0	0	0	0	0	0	1	1	0	79	1	2	6	0
0	0	4	1	1	1	0	0	0	0	0	0	1	0	1	2	0	0	0	0	0	0	0	0	0	2	1	1	0	65	1	0	6	0
0	0	8	1	1	1	1	0	0	0	0	0	0	0	1	4	0	0	0	0	0	0	0	0	0	1	1	1	0	72	1	1	10	1
0	0	48	1	1	1	1	1	1	0	0	0	0	0	1	6	1	0	0	0	0	0	0	1	0	1	1	0	1	81	1	3	19	2
0	0	6	1	1	1	0	0	0	0	0	0	0	0	1	6	0	1	0	1	0	0	0	0	0	1	1	1	0	71	1	1	14	1
0	0	23	1	1	1	1	1	0	0	0	0	1	0	1	4	1	1	0	1	0	1	0	0	1	3	1	1	0	85	1	4	16	1
0	0	19	1	1	1	1	1	0	0	0	0	0	0	1	4	1	0	0	0	0	1	0	0	1	4	1	1	0	85	1	4	17	2
0	0	3	1	1	1	0	0	0	0	0	0	1	0	1	3	0	0	0	0	0	0	0	0	0	4	1	1	0	65	1	0	10	1
0	0	14	1	1	1	1	1	0	0	0	0	1	0	1	6	0	0	0	0	0	0	0	0	1	0	1	1	0	93	1	5	17	2
0	0	8	1	1	1	1	0	0	0	0	0	0	0	1	6	0	0	0	0	0	1	0	0	1	0	1	1	0	93	1	5	17	2
0	0	9	1	1	1	1	0	0	0	0	0	0	0	1	6	0	0	0	0	0	0	0	0	1	1	1	1	0	93	1	5	18	2
0	0	1	1	0	0	0	0	0	1	1	1	0	0	1	7	#NULL!	1	0	1	0	0	0	0	1	4	1	0	1	86	1	4	#NULL!	#NULL!
0	0	15	1	1	1	1	1	0	0	0	0	1	0	1	6	0	1	0	1	0	0	0	0	1	6	1	0	1	86	1	4	24	3
0	0	21	1	1	1	1	1	0	0	0	0	0	0	1	6	0	0	0	0	0	0	0	0	0	0	1	0	1	90	1	5	19	2
0	0	2	1	1	0	0	0	0	0	0	0	0	0	1	1	0	0	0	0	0	0	0	0	0	2	1	0	1	76	1	2	8	0
0	0	38	1	1	1	1	1	1	0	0	0	0	1	1	7	0	0	0	0	0	0	0	0	1	3	1	1	0	94	1	5	26	3
0	0	2	1	1	0	0	0	0	0	0	0	0	0	1	1	0	0	0	0	0	0	0	0	0	0	1	0	1	89	1	4	8	0
0	0	19	1	1	1	1	1	0	0	0	0	0	0	1	4	2	0	0	0	0	0	0	0	0	0	1	0	1	83	1	3	15	1
0	0	7	1	1	1	1	0	0	0	0	0	0	0	1	3	0	0	0	0	0	0	0	0	0	2	1	0	1	67	1	0	10	1
0	0	32	1	1	1	1	1	1	0	0	0	0	0	1	2	1	0	0	0	0	0	0	0	1	1	1	1	0	70	1	1	7	0
0	0	9	1	1	1	1	0	0	0	0	0	0	0	1	6	1	0	0	0	0	0	0	0	1	3	1	1	0	89	1	4	20	2
0	0	7	1	1	1	1	0	0	0	0	0	0	1	1	4	0	0	0	0	0	0	0	0	1	2	1	0	1	86	1	4	20	2
0	0	5	1	1	1	0	0	0	0	0	0	0	0	1	3	0	0	0	0	0	0	0	0	0	1	1	1	0	81	1	3	10	1
0	0	1	1	0	0	0	0	0	0	0	0	0	0	1	8	0	0	0	0	0	0	0	1	1	0	1	0	1	86	1	4	22	3
0	0	3	1	1	1	0	0	0	0	0	0	1	0	1	3	0	0	0	0	0	0	0	0	1	2	1	0	1	75	1	2	12	1
0	0	12	1	1	1	1	0	0	0	0	0	1	0	1	4	0	0	0	0	0	0	0	0	1	1	1	0	1	75	1	2	13	1
0	0	12	1	1	1	1	0	0	0	0	0	0	0	1	4	0	0	0	0	0	0	0	0	1	4	1	0	1	88	1	4	18	2
0	0	61	1	1	1	1	1	1	1	0	0	0	0	1	5	1	0	0	0	0	0	0	1	1	2	1	0	1	88	1	4	19	2
0	0	4	1	1	1	0	0	0	0	0	0	1	0	1	3	0	0	0	0	0	0	0	0	0	0	1	0	1	80	1	3	11	1
0	0	9	1	1	1	1	0	0	0	0	0	0	0	1	6	0	0	0	0	0	0	0	0	0	1	1	1	0	79	1	2	15	1
0	0	15	1	1	1	1	1	0	0	0	0	0	0	1	3	0	0	0	0	0	0	0	0	0	1	1	0	1	70	1	1	10	1
0	0	20	1	1	1	1	1	0	0	0	0	0	0	1	4	0	0	0	0	0	0	0	0	1	1	1	0	1	84	1	3	14	1
0	0	5	1	1	1	0	0	0	0	0	0	1	0	1	5	1	0	0	0	0	0	0	0	0	0	1	0	1	95	1	6	19	2
0	0	7	1	1	1	1	0	0	1	1	0	0	0	1	7	1	0	1	1	0	0	0	0	0	4	1	0	1	95	1	6	27	3
0	0	11	1	1	1	1	0	0	0	0	0	0	0	1	4	0	0	0	0	0	0	0	0	1	0	1	1	0	85	1	4	12	1
0	0	77	1	1	1	1	1	1	0	0	0	0	0	1	7	1	0	0	0	0	0	0	0	1	0	1	0	1	89	1	4	21	3
0	0	5	1	1	1	0	0	0	0	0	0	0	0	1	6	0	0	0	0	0	0	0	1	1	4	1	1	0	74	1	1	17	2
0	0	10	1	1	1	1	0	0	0	0	0	0	0	1	3	0	0	0	0	0	0	0	0	0	0	1	1	0	73	1	1	7	0
0	0	6	1	1	1	0	0	0	0	0	0	0	0	1	3	0	0	0	0	0	0	0	0	0	2	1	1	0	67	1	0	8	0
0	0	1	1	0	0	0	0	0	1	1	1	0	0	1	6	#NULL!	1	1	1	1	0	0	0	0	7	1	1	0	93	1	5	#NULL!	#NULL!
0	0	5	1	1	1	0	0	0	0	0	0	0	0	1	3	0	0	0	0	0	0	0	1	1	3	1	0	1	71	1	1	12	1
0	0	3	1	1	1	0	0	0	0	0	0	0	1	1	2	0	0	0	0	0	0	0	1	1	3	1	0	1	71	1	1	14	1
0	0	21	1	1	1	1	1	0	0	0	0	0	0	1	7	0	0	0	0	0	0	0	0	0	1	1	1	0	84	1	3	18	2
0	0	11	1	1	1	1	0	0	0	0	0	1	0	1	1	0	0	0	0	0	0	0	0	0	0	1	1	0	71	1	1	3	0
0	0	1	1	0	0	0	0	0	0	0	0	0	0	1	3	0	0	0	0	0	0	0	0	0	0	1	0	1	79	1	2	10	1
0	0	24	1	1	1	1	1	0	0	0	0	0	0	1	5	0	0	1	1	0	1	0	0	1	2	1	1	0	92	1	5	17	2
0	0	10	1	1	1	1	0	0	0	0	0	0	0	1	4	1	0	0	0	0	1	0	0	1	4	1	1	0	92	1	5	18	2
0	0	63	1	1	1	1	1	1	0	0	0	0	0	1	6	2	0	0	0	0	0	0	0	1	0	1	0	1	85	1	4	20	2
0	0	18	1	1	1	1	1	0	0	0	0	0	1	1	5	2	0	0	0	0	0	0	0	0	0	1	0	1	85	1	4	22	3
0	0	9	1	1	1	1	0	0	0	0	0	1	1	1	1	1	0	0	0	0	0	0	0	0	0	1	1	0	81	1	3	10	1
0	0	4	1	1	1	0	0	0	0	0	0	0	0	1	3	0	0	0	0	0	0	0	0	0	0	1	0	1	81	1	3	11	1
0	0	15	1	1	1	1	1	0	1	0	0	0	0	1	5	0	0	0	0	0	1	0	0	0	0	1	0	1	90	1	5	17	2
0	0	19	1	1	1	1	1	0	0	0	0	0	0	1	3	0	0	0	0	0	1	0	1	0	1	1	0	1	68	1	0	9	0
0	0	3	1	1	1	0	0	0	0	0	0	0	0	1	5	0	0	0	0	0	0	0	0	1	1	1	0	1	81	1	3	16	1
0	0	24	1	1	1	1	1	0	0	0	0	0	0	1	5	0	0	0	0	0	0	0	1	1	5	1	0	1	81	1	3	20	2
0	0	15	1	1	1	1	1	0	0	0	0	0	0	1	2	2	0	0	0	0	0	0	0	0	0	1	0	1	68	1	0	8	0
0	0	3	1	1	1	0	0	0	0	0	0	1	0	1	2	0	0	0	0	0	0	0	0	0	1	1	0	1	67	1	0	7	0
0	0	1	1	0	0	0	0	0	0	0	0	0	0	1	5	0	0	0	0	0	0	0	0	1	0	1	1	0	89	1	4	14	1
0	0	49	1	1	1	1	1	1	1	0	0	0	0	1	4	1	1	1	1	1	0	0	0	1	1	1	1	0	89	1	4	14	1
0	0	44	1	1	1	1	1	1	0	0	0	0	1	1	6	0	0	0	0	0	0	0	0	0	0	1	1	0	89	1	4	20	2
0	0	26	1	1	1	1	1	0	0	0	0	1	0	1	6	0	1	0	1	0	0	0	0	0	2	1	1	0	68	1	0	14	1
0	0	43	1	1	1	1	1	1	0	0	0	0	0	1	6	2	0	0	0	0	0	0	0	1	0	1	1	0	87	1	4	18	2
0	0	1	1	0	0	0	0	0	0	0	0	0	0	1	4	2	0	0	0	0	0	0	0	0	0	1	1	0	75	1	2	12	1
0	0	14	1	1	1	1	1	0	0	0	0	0	0	1	7	1	0	0	0	0	0	0	0	1	3	1	1	0	96	1	6	24	3
0	0	24	1	1	1	1	1	0	0	0	0	0	0	1	3	1	0	0	0	0	0	0	0	0	1	1	1	0	79	1	2	10	1
0	0	9	1	1	1	1	0	0	0	0	0	0	0	1	3	0	0	0	0	0	0	0	0	1	2	1	0	1	80	1	3	13	1
0	0	27	1	1	1	1	1	0	0	0	0	0	0	1	5	0	1	0	1	0	0	0	0	1	0	1	0	1	80	1	3	15	1
0	0	57	1	1	1	1	1	1	1	0	0	0	0	1	5	2	1	0	1	0	0	0	0	0	2	1	1	0	91	1	5	19	2
0	0	5	1	1	1	0	0	0	0	0	0	0	0	1	7	2	0	0	0	0	0	0	0	0	2	1	0	1	92	1	5	25	3
0	0	11	1	1	1	1	0	0	0	0	0	0	0	1	3	1	0	0	0	0	0	0	0	1	0	1	0	1	86	1	4	13	1
0	0	4	1	1	1	0	0	0	0	0	0	0	0	1	5	0	0	0	0	0	0	0	0	1	0	1	0	1	86	1	4	16	1
0	0	4	1	1	1	0	0	0	0	0	0	0	0	1	6	0	0	0	0	0	0	0	0	1	0	1	0	1	86	1	4	18	2
0	0	9	1	1	1	1	0	0	0	0	0	0	0	1	6	0	0	0	0	0	0	0	0	1	0	1	0	1	86	1	4	18	2
0	0	4	1	1	1	0	0	0	0	0	0	1	0	1	1	0	0	0	0	0	0	0	0	0	0	1	0	1	69	1	0	4	0
0	0	19	1	1	1	1	1	0	0	0	0	0	1	1	6	0	0	0	0	0	0	0	0	1	0	1	1	0	73	1	1	17	2
0	0	1	1	0	0	0	0	0	0	0	0	1	0	1	3	0	0	0	0	0	0	0	0	0	3	1	1	0	92	1	5	14	1
0	0	1	1	0	0	0	0	0	0	0	0	0	0	1	2	0	0	0	0	0	0	0	0	0	0	1	0	1	71	1	1	7	0
0	0	36	1	1	1	1	1	1	0	0	0	0	0	1	3	0	1	0	1	0	0	0	0	0	1	1	1	0	71	1	1	8	0
0	0	72	1	1	1	1	1	1	0	0	0	0	0	1	7	2	0	0	0	0	0	0	0	0	0	1	1	0	82	1	3	19	2
0	0	3	1	1	1	0	0	0	0	0	0	0	0	1	8	0	0	0	0	0	0	0	0	0	0	1	1	0	82	1	3	19	2
0	0	30	1	1	1	1	1	0	0	0	0	1	0	1	6	1	0	0	0	0	0	0	0	0	0	1	1	0	92	1	5	18	2
0	0	31	1	1	1	1	1	1	0	0	0	1	1	1	3	1	0	0	0	0	0	0	0	1	1	1	0	1	92	1	5	19	2
0	0	65	1	1	1	1	1	1	1	0	0	0	0	1	7	2	0	1	1	0	0	0	0	1	0	1	0	1	80	1	3	21	3
0	0	19	1	1	1	1	1	0	0	0	0	0	0	1	3	0	0	0	0	0	0	0	0	0	2	1	1	0	80	1	3	11	1
0	0	47	1	1	1	1	1	1	0	0	0	0	0	1	5	1	0	0	0	0	0	0	0	1	1	1	1	0	80	1	3	15	1
0	0	12	1	1	1	1	0	0	0	0	0	1	0	1	3	1	0	0	0	0	0	0	0	0	3	1	1	0	77	1	2	12	1
0	0	13	1	1	1	1	0	0	0	0	0	0	0	1	6	1	1	0	1	0	0	0	0	0	3	1	1	0	77	1	2	18	2
0	0	7	1	1	1	1	0	0	0	0	0	0	0	1	3	0	0	0	0	0	0	0	0	0	5	1	0	1	75	1	2	15	1
0	0	66	1	1	1	1	1	1	0	0	0	0	0	1	4	2	0	0	0	0	0	0	0	1	2	1	1	0	87	1	4	16	1
0	0	4	1	1	1	0	0	0	0	0	0	1	0	1	7	0	0	0	0	0	1	0	0	1	0	1	1	0	87	1	4	18	2
0	0	28	1	1	1	1	1	0	0	0	0	0	0	1	6	2	0	0	0	0	0	0	0	1	0	1	1	0	87	1	4	18	2
0	0	25	1	1	1	1	1	0	0	0	0	0	0	1	4	1	0	0	0	0	0	0	1	0	1	1	1	0	83	1	3	13	1
0	0	1	1	0	0	0	0	0	0	0	0	0	0	1	4	0	0	0	0	0	0	0	0	1	1	1	0	1	68	1	0	11	1
0	0	2	1	1	0	0	0	0	0	0	0	0	0	1	3	0	0	0	0	0	0	0	0	0	1	1	0	1	76	1	2	11	1
0	0	11	1	1	1	1	0	0	1	0	0	0	1	1	5	2	0	1	1	0	0	0	0	0	6	1	0	1	76	1	2	26	3
0	0	76	1	1	1	1	1	1	0	0	0	0	1	1	2	0	0	0	0	0	0	0	0	0	0	1	0	1	78	1	2	12	1
0	0	16	1	1	1	1	1	0	0	0	0	0	0	1	6	2	0	0	0	0	0	0	0	0	0	1	1	0	85	1	4	18	2
0	0	7	1	1	1	1	0	0	0	0	0	0	0	1	7	0	0	0	0	0	0	0	0	1	0	1	1	0	82	1	3	17	2
0	0	15	1	1	1	1	1	0	0	0	0	0	0	1	7	2	0	0	0	0	0	0	0	0	4	1	1	0	82	1	3	23	3
0	0	78	1	1	1	1	1	1	0	0	0	0	0	1	5	0	0	0	0	0	0	0	0	1	5	1	1	0	90	1	5	20	2
0	0	17	1	1	1	1	1	0	1	0	0	0	0	1	8	0	1	0	1	0	0	0	0	0	1	1	1	0	77	1	2	19	2
0	0	1	1	0	0	0	0	0	0	0	0	0	0	1	3	#NULL!	0	0	0	0	0	0	0	0	0	1	1	0	89	1	4	#NULL!	#NULL!
0	0	10	1	1	1	1	0	0	0	0	0	0	0	1	4	0	0	0	0	0	0	0	0	0	0	1	0	1	84	1	3	13	1
0	0	8	1	1	1	1	0	0	0	0	0	0	0	1	1	0	0	0	0	0	0	0	0	0	1	1	1	0	90	1	5	8	0
0	0	18	1	1	1	1	1	0	1	0	0	0	1	1	5	2	1	0	1	0	1	0	1	1	1	1	0	1	89	1	4	23	3
0	0	13	1	1	1	1	0	0	0	0	0	0	0	1	8	2	1	0	1	0	0	0	0	0	1	1	0	1	83	1	3	24	3
0	0	8	1	1	1	1	0	0	0	0	0	0	0	1	7	0	0	0	0	0	0	0	0	1	0	1	1	0	91	1	5	19	2
0	0	8	1	1	1	1	0	0	0	0	0	1	0	1	7	0	0	0	0	0	0	0	0	1	1	1	1	0	91	1	5	20	2
0	0	1	1	0	0	0	0	0	0	0	0	0	0	1	4	0	0	0	0	0	0	0	0	0	0	1	0	1	93	1	5	15	1
0	0	6	1	1	1	0	0	0	0	0	0	0	0	1	4	0	0	0	0	0	0	0	0	1	0	1	0	1	77	1	2	12	1
0	0	7	1	1	1	1	0	0	1	1	0	0	0	1	8	#NULL!	0	1	1	0	0	0	0	0	8	1	1	0	74	1	1	#NULL!	#NULL!
0	0	5	1	1	1	0	0	0	1	1	0	0	0	1	7	#NULL!	1	0	1	0	1	0	0	1	6	1	1	0	94	1	5	#NULL!	#NULL!
0	0	5	1	1	1	0	0	0	0	0	0	0	0	1	8	0	0	0	0	0	0	0	1	1	3	1	0	1	67	1	0	21	3
0	0	3	1	1	1	0	0	0	0	0	0	1	0	1	5	0	0	0	0	0	0	0	0	1	0	1	0	1	98	1	6	18	2
0	0	6	1	1	1	0	0	0	1	1	0	0	0	1	5	0	0	1	1	0	1	0	0	1	0	1	0	1	98	1	6	18	2
0	0	1	1	0	0	0	0	0	0	0	0	1	0	1	6	1	0	0	0	0	0	0	1	0	0	1	0	1	66	1	0	15	1
0	0	15	1	1	1	1	1	0	0	0	0	0	0	1	2	0	0	0	0	0	1	0	0	0	0	1	0	1	75	1	2	8	0
0	0	2	1	1	0	0	0	0	0	0	0	1	0	1	3	0	0	0	0	0	0	0	0	0	3	1	0	1	75	1	2	13	1
0	0	10	1	1	1	1	0	0	0	0	0	1	1	1	3	1	0	0	0	0	0	0	0	0	4	1	0	1	75	1	2	19	2
0	0	5	1	1	1	0	0	0	0	0	0	1	0	1	5	0	0	0	0	0	0	0	0	0	0	1	0	1	81	1	3	15	1
0	0	13	1	1	1	1	0	0	0	0	0	1	0	1	4	1	0	0	0	0	1	0	0	0	2	1	0	1	81	1	3	16	1
0	0	26	1	1	1	1	1	0	0	0	0	1	0	1	6	2	0	0	0	0	0	0	0	1	0	1	1	0	96	1	6	20	2
0	0	19	1	1	1	1	1	0	0	0	0	0	0	1	6	2	0	0	0	0	0	0	1	1	2	1	1	0	96	1	6	22	3
0	0	4	1	1	1	0	0	0	0	0	0	0	0	1	2	0	0	0	0	0	0	0	0	0	0	1	0	1	74	1	1	7	0
0	0	3	1	1	1	0	0	0	0	0	0	0	1	1	2	0	0	0	0	0	0	0	0	0	1	1	0	1	81	1	3	14	1
0	0	29	1	1	1	1	1	0	0	0	0	0	0	1	6	1	0	0	0	0	0	0	0	0	0	1	1	0	84	1	3	16	1
0	0	26	1	1	1	1	1	0	0	0	0	0	0	1	7	0	0	0	0	0	0	0	0	0	1	1	0	1	89	1	4	21	3
0	0	17	1	1	1	1	1	0	0	0	0	0	0	1	7	2	0	0	0	0	0	0	0	0	0	1	0	1	89	1	4	22	3
0	0	23	1	1	1	1	1	0	0	0	0	0	0	1	2	1	0	0	0	0	0	0	0	0	3	1	1	0	72	1	1	9	0
0	0	13	1	1	1	1	0	0	0	0	0	0	0	1	7	2	0	0	0	0	0	0	0	1	1	1	0	1	92	1	5	24	3
0	0	14	1	1	1	1	1	0	0	0	0	0	0	1	3	0	0	0	0	0	0	0	0	0	2	1	1	0	72	1	1	9	0
0	0	9	1	1	1	1	0	0	0	0	0	0	0	1	5	0	0	0	0	0	1	0	1	0	2	1	0	1	81	1	3	17	2
0	0	12	1	1	1	1	0	0	0	0	0	0	0	1	6	0	0	0	0	0	0	0	0	1	4	1	1	0	90	1	5	21	3
0	0	16	1	1	1	1	1	0	0	0	0	0	0	1	5	2	1	0	1	0	0	0	0	0	3	1	0	1	75	1	2	19	2
0	0	22	1	1	1	1	1	0	1	0	0	0	0	1	7	0	1	0	1	0	1	0	0	1	3	1	0	1	95	1	6	25	3
0	0	20	1	1	1	1	1	0	1	0	0	0	0	1	7	0	1	0	1	0	0	0	0	0	0	1	0	1	79	1	2	18	2
0	0	37	1	1	1	1	1	1	0	0	0	0	0	1	4	0	0	0	0	0	0	0	0	0	2	1	0	1	78	1	2	14	1
0	0	13	1	1	1	1	0	0	0	0	0	1	0	1	3	0	0	0	0	0	0	0	0	1	0	1	0	1	97	1	6	14	1
0	0	20	1	1	1	1	1	0	0	0	0	0	0	1	4	0	0	0	0	0	0	0	0	0	1	1	0	1	84	1	3	14	1
0	0	5	1	1	1	0	0	0	0	0	0	0	0	1	6	1	1	0	1	0	1	0	0	0	4	1	0	1	81	1	3	22	3
0	0	6	1	1	1	0	0	0	0	0	0	0	0	1	4	0	0	0	0	0	0	0	0	0	0	1	0	1	93	1	5	15	1
0	0	1	1	0	0	0	0	0	0	0	0	0	0	1	3	0	0	0	0	0	0	0	0	0	1	1	0	1	77	1	2	11	1
0	0	26	1	1	1	1	1	0	0	0	0	0	0	1	4	1	0	0	0	0	0	0	0	0	0	1	1	0	91	1	5	14	1
0	0	32	1	1	1	1	1	1	0	0	0	0	0	1	4	0	0	0	0	0	0	0	0	0	4	1	0	1	88	1	4	18	2
0	0	14	1	1	1	1	1	0	0	0	0	0	0	1	3	0	0	0	0	0	0	0	0	0	0	1	0	1	70	1	1	9	0
0	0	14	1	1	1	1	1	0	1	0	0	0	0	1	7	2	0	1	1	0	0	0	0	1	1	1	1	0	88	1	4	21	3
0	0	4	1	1	1	0	0	0	0	0	0	0	0	1	3	0	0	0	0	0	0	0	0	0	4	1	1	0	71	1	1	11	1
0	0	23	1	1	1	1	1	0	0	0	0	0	0	1	5	2	0	0	0	0	0	0	0	0	0	1	0	1	76	1	2	16	1
0	0	24	1	1	1	1	1	0	0	0	0	0	0	1	5	0	0	0	0	0	0	0	0	0	3	1	0	1	86	1	4	19	2
0	0	22	1	1	1	1	1	0	0	0	0	1	0	1	7	0	0	0	0	0	0	0	0	1	2	1	1	0	82	1	3	19	2
0	0	11	1	1	1	1	0	0	0	0	0	0	0	1	9	1	1	0	1	0	0	0	0	0	3	1	1	0	87	1	4	26	3
0	0	40	1	1	1	1	1	1	0	0	0	0	0	1	7	0	0	0	0	0	0	0	0	1	0	1	1	0	73	1	1	15	1
0	0	5	1	1	1	0	0	0	0	0	0	1	0	1	4	0	0	0	0	0	1	0	0	0	1	1	0	1	91	1	5	16	1
0	0	14	1	1	1	1	1	0	0	0	0	1	0	1	5	1	0	0	0	0	0	0	0	0	2	1	0	1	91	1	5	20	2
0	0	3	1	1	1	0	0	0	0	0	0	0	0	1	3	0	0	0	0	0	0	0	0	0	0	1	1	0	77	1	2	8	0
0	0	10	1	1	1	1	0	0	0	0	0	0	0	1	6	0	0	0	0	0	0	0	0	1	1	1	1	0	94	1	5	18	2
0	0	3	1	1	1	0	0	0	0	0	0	0	0	1	2	0	0	0	0	0	0	0	0	0	1	1	1	0	78	1	2	7	0
0	0	7	1	1	1	1	0	0	0	0	0	0	0	1	4	0	0	0	0	0	0	0	0	0	0	1	1	0	96	1	6	14	1
0	0	46	1	1	1	1	1	1	0	0	0	0	0	1	5	0	0	0	0	0	0	0	0	1	0	1	1	0	95	1	6	16	1
0	0	67	1	1	1	1	1	1	0	0	0	0	0	1	3	1	0	0	0	0	0	0	0	1	0	1	1	0	88	1	4	11	1
0	0	2	1	1	0	0	0	0	0	0	0	0	0	1	2	0	0	0	0	0	0	0	0	1	6	1	0	1	74	1	1	13	1
0	0	3	1	1	1	0	0	0	0	0	0	0	0	1	3	0	0	0	0	0	0	0	0	0	0	1	1	0	75	1	2	8	0
0	0	3	1	1	1	0	0	0	0	0	0	1	0	1	3	0	0	0	0	0	0	0	0	0	0	1	0	1	87	1	4	12	1
0	0	14	1	1	1	1	1	0	0	0	0	1	0	1	4	1	0	0	0	0	0	0	0	0	0	1	0	1	87	1	4	15	1
0	0	8	1	1	1	1	0	0	0	0	0	1	0	1	4	2	0	0	0	0	0	0	0	0	2	1	0	1	87	1	4	18	2
0	0	5	1	1	1	0	0	0	0	0	0	0	0	1	4	0	0	0	0	0	0	0	0	0	6	1	0	1	87	1	4	20	2
0	0	6	1	1	1	0	0	0	0	0	0	1	0	1	4	0	0	0	0	0	0	0	0	1	2	1	1	0	66	1	0	10	1
0	0	55	1	1	1	1	1	1	0	0	0	0	0	1	6	2	0	0	0	0	1	0	0	1	0	1	0	1	87	1	4	20	2
0	0	7	1	1	1	1	0	0	0	0	0	0	1	1	8	0	1	0	1	0	0	0	0	0	2	1	1	0	83	1	3	25	3
0	0	3	1	1	1	0	0	0	0	0	0	0	0	1	4	0	0	0	0	0	1	0	0	0	3	1	0	1	76	1	2	15	1
0	0	2	1	1	0	0	0	0	0	0	0	0	0	1	4	2	0	0	0	0	0	0	0	1	1	1	1	0	69	1	0	11	1
0	0	26	1	1	1	1	1	0	1	0	0	0	0	1	7	1	1	0	1	0	0	0	0	1	1	1	1	0	80	1	3	19	2
0	0	29	1	1	1	1	1	0	0	0	0	0	0	1	6	0	0	0	0	0	0	0	0	0	1	1	0	1	73	1	1	16	1
0	0	6	1	1	1	0	0	0	0	0	0	1	0	1	3	0	0	0	0	0	0	0	0	1	0	1	1	0	72	1	1	7	0
0	0	9	1	1	1	1	0	0	0	0	0	1	0	1	3	1	0	0	0	0	0	0	0	1	2	1	1	0	72	1	1	10	1
0	0	12	1	1	1	1	0	0	1	0	0	0	0	1	3	2	0	0	0	0	0	0	0	1	4	1	1	0	72	1	1	13	1
0	0	13	1	1	1	1	0	0	0	0	0	1	0	1	5	0	0	0	0	0	0	0	0	0	1	1	0	1	91	1	5	18	2
0	0	4	1	1	1	0	0	0	0	0	0	1	0	1	5	0	0	0	0	0	0	0	0	1	2	1	0	1	91	1	5	19	2
0	0	5	1	1	1	0	0	0	0	0	0	1	0	1	6	0	0	0	0	0	0	0	0	0	2	1	0	1	91	1	5	21	3
0	0	11	1	1	1	1	0	0	1	0	0	0	0	1	6	0	0	1	1	0	0	0	0	1	9	1	0	1	91	1	5	28	3
0	0	2	1	1	0	0	0	0	0	0	0	0	0	1	2	#NULL!	0	0	0	0	0	0	0	0	0	1	1	0	74	1	1	#NULL!	#NULL!
0	0	30	1	1	1	1	1	0	0	0	0	0	1	1	5	0	0	0	0	0	0	0	0	1	3	1	1	0	76	1	2	19	2
0	0	1	1	0	0	0	0	0	0	0	0	1	0	1	7	#NULL!	0	0	0	0	1	0	0	1	2	1	1	0	98	1	6	#NULL!	#NULL!
0	0	3	1	1	1	0	0	0	0	0	0	0	0	1	8	0	0	0	0	0	1	0	0	1	3	1	1	0	98	1	6	25	3
0	0	2	1	1	0	0	0	0	1	1	1	0	0	1	8	1	0	1	1	0	1	0	0	1	5	1	1	0	98	1	6	28	3
0	0	14	1	1	1	1	1	0	0	0	0	0	0	1	7	2	0	0	0	0	0	0	0	0	0	1	1	0	74	1	1	17	2
0	0	10	1	1	1	1	0	0	1	0	0	0	0	1	3	2	0	1	1	0	1	0	1	1	0	1	1	0	88	1	4	12	1
0	0	2	1	1	0	0	0	0	0	0	0	0	0	1	5	0	0	0	0	0	0	0	0	1	1	1	1	0	88	1	4	15	1
0	0	24	1	1	1	1	1	0	0	0	0	0	1	1	6	2	0	0	0	0	0	0	1	1	2	1	1	0	88	1	4	24	3
0	0	19	1	1	1	1	1	0	0	0	0	0	0	1	6	2	0	0	0	0	0	0	0	1	3	1	1	0	85	1	4	21	3
0	0	1	1	0	0	0	0	0	1	1	1	0	0	1	7	2	0	0	0	0	0	0	0	1	8	1	1	0	85	1	4	28	3
0	0	22	1	1	1	1	1	0	0	0	0	0	0	1	6	2	0	1	1	0	0	0	0	0	2	1	1	0	83	1	3	19	2
0	0	49	1	1	1	1	1	1	0	0	0	0	0	1	7	2	0	0	0	0	0	0	0	0	5	1	1	0	70	1	1	22	3
0	0	9	1	1	1	1	0	0	0	0	0	0	0	1	5	0	0	0	0	0	0	0	0	0	0	1	1	0	87	1	4	14	1
0	0	26	1	1	1	1	1	0	0	0	0	0	0	1	6	2	0	0	0	0	0	0	0	0	6	1	1	0	95	1	6	26	3
0	0	5	1	1	1	0	0	0	0	0	0	0	0	1	4	0	0	0	0	0	0	0	1	0	7	1	1	0	79	1	2	17	2
0	0	11	1	1	1	1	0	0	0	0	0	0	0	1	6	0	0	0	0	0	0	0	0	1	0	1	1	0	96	1	6	18	2
0	0	14	1	1	1	1	1	0	0	0	0	0	0	1	5	0	0	0	0	0	0	0	0	0	5	1	0	1	83	1	3	20	2
0	0	16	1	1	1	1	1	0	0	0	0	0	0	1	3	2	0	0	0	0	0	0	0	1	8	1	1	0	81	1	3	19	2
0	0	9	1	1	1	1	0	0	0	0	0	0	0	1	2	1	0	0	0	0	0	0	0	1	0	1	1	0	74	1	1	6	0
0	0	8	1	1	1	1	0	0	0	0	0	0	1	1	2	0	0	0	0	0	0	0	0	1	2	1	1	0	74	1	1	11	1
0	0	14	1	1	1	1	1	0	1	0	0	0	0	1	3	#NULL!	1	0	1	0	0	0	0	0	1	1	1	0	72	1	1	#NULL!	#NULL!
0	0	12	1	1	1	1	0	0	0	0	0	0	0	1	6	0	0	0	0	0	0	0	0	0	2	1	1	0	74	1	1	15	1
0	0	27	1	1	1	1	1	0	0	0	0	0	0	1	6	2	1	0	1	0	0	0	0	0	0	1	1	0	86	1	4	18	2
0	0	9	1	1	1	1	0	0	0	0	0	1	0	1	6	1	0	0	0	0	0	0	0	0	0	1	1	0	84	1	3	16	1
0	0	29	1	1	1	1	1	0	0	0	0	0	0	1	7	2	0	0	0	0	0	0	0	0	5	1	1	0	84	1	3	24	3
0	0	46	1	1	1	1	1	1	0	0	0	0	0	1	5	1	0	0	0	0	0	0	0	1	1	1	1	0	87	1	4	16	1
0	0	19	1	1	1	1	1	0	0	0	0	0	0	1	3	1	0	0	0	0	0	0	0	0	1	1	1	0	71	1	1	9	0
0	0	1	1	0	0	0	0	0	0	0	0	0	0	1	5	#NULL!	0	0	0	0	0	0	0	1	0	1	1	0	87	1	4	#NULL!	#NULL!
0	0	58	1	1	1	1	1	1	0	0	0	0	0	1	6	2	0	0	0	0	0	0	0	1	1	1	1	0	87	1	4	19	2
0	0	2	1	1	0	0	0	0	0	0	0	0	0	1	5	0	0	0	0	0	0	0	0	0	0	1	1	0	80	1	3	13	1
0	0	6	1	1	1	0	0	0	0	0	0	0	0	1	6	2	0	0	0	0	0	0	0	0	2	1	1	0	86	1	4	20	2
0	0	31	1	1	1	1	1	1	0	0	0	0	0	1	6	1	0	0	0	0	0	0	0	1	7	1	1	0	97	1	6	26	3
0	0	20	1	1	1	1	1	0	0	0	0	0	0	1	6	2	0	0	0	0	0	0	0	0	4	1	1	0	79	1	2	20	2
0	0	28	1	1	1	1	1	0	0	0	0	0	1	1	7	2	0	0	0	0	0	0	0	1	0	1	1	0	90	1	5	25	3
0	0	4	1	1	1	0	0	0	0	0	0	0	0	1	7	0	0	0	0	0	0	0	0	0	2	1	1	0	93	1	5	21	3
0	0	27	1	1	1	1	1	0	0	0	0	0	0	1	6	0	0	0	0	0	0	0	0	0	2	1	1	0	72	1	1	15	1
0	0	8	1	1	1	1	0	0	0	0	0	0	0	1	4	0	0	0	0	0	0	0	0	1	1	1	1	0	80	1	3	12	1
0	0	32	1	1	1	1	1	1	0	0	0	0	0	1	6	0	0	0	0	0	0	0	0	0	0	1	1	0	88	1	4	16	1
0	0	13	1	1	1	1	0	0	0	0	0	0	0	1	6	0	0	0	0	0	0	0	0	1	3	1	0	1	90	1	5	22	3
0	0	9	1	1	1	1	0	0	0	0	0	1	0	1	3	0	0	0	0	0	0	0	0	0	5	1	0	1	78	1	2	15	1
0	0	50	1	1	1	1	1	1	0	0	0	0	0	1	4	2	0	0	0	0	1	0	0	1	5	1	0	1	78	1	2	19	2
0	0	2	1	1	0	0	0	0	0	0	0	0	0	1	4	1	0	0	0	0	0	0	1	0	2	1	1	0	68	1	0	11	1
0	0	3	1	1	1	0	0	0	0	0	0	0	0	1	6	0	0	0	0	0	0	0	0	0	1	1	1	0	84	1	3	16	1
0	0	5	1	1	1	0	0	0	0	0	0	0	0	1	6	1	0	0	0	0	0	0	0	0	3	1	1	0	74	1	1	17	2
0	0	9	1	1	1	1	0	0	0	0	0	0	0	1	6	0	0	0	0	0	0	0	1	0	0	1	0	1	87	1	4	18	2
0	0	1	1	0	0	0	0	0	1	1	1	0	1	1	8	#NULL!	0	1	1	0	0	0	1	1	13	1	1	0	88	1	4	#NULL!	#NULL!
0	0	26	1	1	1	1	1	0	0	0	0	0	1	1	4	0	1	0	1	0	1	0	1	1	5	1	0	1	91	1	5	24	3
0	0	6	1	1	1	0	0	0	0	0	0	0	0	1	5	0	0	0	0	0	0	0	1	1	1	1	0	1	96	1	6	19	2
0	0	21	1	1	1	1	1	0	0	0	0	0	0	1	7	2	1	0	1	0	0	0	1	1	3	1	0	1	96	1	6	27	3
0	0	49	1	1	1	1	1	1	0	0	0	0	0	1	6	0	0	0	0	0	0	0	0	0	1	1	1	0	79	1	2	15	1
0	0	24	1	1	1	1	1	0	0	0	0	0	0	1	7	0	0	0	0	0	0	0	0	0	10	1	1	0	79	1	2	26	3
0	0	27	1	1	1	1	1	0	0	0	0	0	0	1	5	0	0	0	0	0	0	0	1	0	1	1	0	1	84	1	3	16	1
0	0	11	1	1	1	1	0	0	0	0	0	0	0	1	4	0	0	0	0	0	0	0	0	0	0	1	0	1	93	1	5	15	1
0	0	8	1	1	1	1	0	0	1	0	0	0	0	1	4	1	0	1	1	0	0	0	0	0	4	1	0	1	84	1	3	18	2
0	0	4	1	1	1	0	0	0	0	0	0	0	0	1	3	0	0	0	0	0	0	0	0	1	0	1	1	0	78	1	2	8	0
0	0	23	1	1	1	1	1	0	0	0	0	0	0	1	3	0	0	0	0	0	0	0	0	1	0	1	1	0	78	1	2	8	0
0	0	10	1	1	1	1	0	0	0	0	0	0	0	1	5	2	0	0	0	0	0	0	0	0	0	1	1	0	87	1	4	16	1
0	0	9	1	1	1	1	0	0	0	0	0	0	0	1	5	0	0	0	0	0	1	0	0	0	2	1	0	1	88	1	4	18	2
0	0	21	1	1	1	1	1	0	0	0	0	0	0	1	6	0	0	0	0	0	0	0	0	0	0	1	0	1	88	1	4	18	2
0	0	2	1	1	0	0	0	0	0	0	0	0	0	1	5	0	0	0	0	0	1	0	0	0	5	1	0	1	88	1	4	21	3
0	0	44	1	1	1	1	1	1	0	0	0	1	0	1	6	0	0	0	0	0	1	0	0	0	5	1	0	1	88	1	4	23	3
0	0	6	1	1	1	0	0	0	0	0	0	0	0	1	6	0	0	0	0	0	0	0	0	0	5	1	0	1	88	1	4	23	3
0	0	7	1	1	1	1	0	0	0	0	0	0	0	1	6	0	0	0	0	0	0	0	0	0	0	1	1	0	88	1	4	16	1
0	0	6	1	1	1	0	0	0	1	1	0	0	0	1	7	0	0	1	1	0	0	0	0	1	1	1	0	1	70	1	1	18	2
0	0	24	1	1	1	1	1	0	0	0	0	0	0	1	7	2	0	0	0	0	0	0	0	1	0	1	0	1	70	1	1	19	2
0	0	5	1	1	1	0	0	0	0	0	0	1	0	1	5	0	0	0	0	0	0	0	0	0	0	1	1	0	75	1	2	12	1
0	0	16	1	1	1	1	1	0	0	0	0	1	0	1	3	2	0	0	0	0	0	0	0	0	2	1	1	0	75	1	2	12	1
0	0	2	1	1	0	0	0	0	0	0	0	1	0	1	5	0	0	0	0	0	0	0	0	0	1	1	1	0	75	1	2	13	1
0	0	3	1	1	1	0	0	0	1	1	0	0	0	1	4	#NULL!	0	0	0	0	0	0	0	1	1	1	0	1	97	1	6	#NULL!	#NULL!
0	0	1	1	0	0	0	0	0	0	0	0	0	0	1	6	#NULL!	0	0	0	0	0	0	0	0	2	1	0	1	80	1	3	#NULL!	#NULL!
0	0	13	1	1	1	1	0	0	0	0	0	1	0	1	4	0	0	0	0	0	0	0	0	0	3	1	0	1	76	1	2	15	1
0	0	3	1	1	1	0	0	0	0	0	0	0	0	1	4	0	0	0	0	0	0	0	0	1	3	1	1	0	84	1	3	14	1
0	0	4	1	1	1	0	0	0	0	0	0	0	0	1	6	2	0	0	0	0	0	0	0	1	2	1	0	1	89	1	4	22	3
0	0	10	1	1	1	1	0	0	0	0	0	1	0	1	4	0	0	0	0	0	0	0	0	0	6	1	0	1	71	1	1	17	2
0	0	14	1	1	1	1	1	0	0	0	0	0	0	1	3	0	0	0	0	0	0	0	0	0	2	1	0	1	68	1	0	10	1
0	0	1	1	0	0	0	0	0	0	0	0	0	0	1	4	0	0	0	0	0	0	0	0	0	2	1	1	0	79	1	2	12	1
0	0	35	1	1	1	1	1	1	1	0	0	0	0	1	3	2	1	0	1	0	0	0	0	0	5	1	0	1	70	1	1	16	1
0	0	1	1	0	0	0	0	0	0	0	0	0	0	1	3	0	0	0	0	0	0	0	0	0	1	1	0	1	85	1	4	13	1
0	0	14	1	1	1	1	1	0	0	0	0	0	0	1	7	0	1	0	1	0	0	0	0	0	0	1	0	1	85	1	4	20	2
0	0	2	1	1	0	0	0	0	0	0	0	0	0	1	6	0	0	0	0	0	0	0	1	1	1	1	0	1	79	1	2	17	2
0	0	3	1	1	1	0	0	0	0	0	0	1	0	1	6	2	0	0	0	0	0	0	1	0	0	1	0	1	79	1	2	18	2
0	0	77	1	1	1	1	1	1	0	0	0	0	0	1	7	1	0	0	0	0	0	0	1	1	0	1	0	1	79	1	2	19	2
0	0	28	1	1	1	1	1	0	1	0	0	0	0	1	4	1	1	1	1	1	0	0	0	0	3	1	1	0	85	1	4	16	1
0	0	10	1	1	1	1	0	0	0	0	0	0	0	1	5	1	0	0	0	0	0	0	0	0	1	1	0	1	73	1	1	15	1
0	0	22	1	1	1	1	1	0	0	0	0	0	1	1	6	0	0	0	0	0	0	0	0	1	2	1	0	1	88	1	4	24	3
0	0	41	1	1	1	1	1	1	0	0	0	0	0	1	5	1	0	0	0	0	1	0	1	1	2	1	0	1	82	1	3	18	2
0	0	7	1	1	1	1	0	0	0	0	0	1	0	1	6	0	0	0	0	0	1	0	1	1	2	1	0	1	82	1	3	19	2
0	0	32	1	1	1	1	1	1	0	0	0	0	0	1	4	2	0	0	0	0	0	0	0	0	3	1	1	0	89	1	4	17	2
0	0	1	1	0	0	0	0	0	0	0	0	0	0	1	3	0	0	0	0	0	0	0	0	0	2	1	1	0	67	1	0	8	0
0	0	2	1	1	0	0	0	0	0	0	0	0	0	1	1	0	0	0	0	0	0	0	0	0	1	1	1	0	76	1	2	5	0
0	0	182	1	1	1	1	1	1	0	0	0	0	0	1	6	0	0	0	0	0	0	0	1	0	0	1	0	1	81	1	3	17	2
0	0	2	1	1	0	0	0	0	0	0	0	1	0	1	5	0	0	0	0	0	0	0	0	1	0	1	0	1	87	1	4	16	1
0	0	17	1	1	1	1	1	0	0	0	0	0	0	1	6	0	0	0	0	0	0	0	0	1	1	1	0	1	87	1	4	19	2
0	0	9	1	1	1	1	0	0	1	0	0	0	1	1	6	2	1	1	1	1	0	0	0	1	1	1	0	1	86	1	4	25	3
0	0	10	1	1	1	1	0	0	0	0	0	0	0	1	4	0	0	0	0	0	0	0	0	1	0	1	0	1	74	1	1	11	1
0	0	1	1	0	0	0	0	0	0	0	0	0	0	1	3	0	0	0	0	0	0	0	0	0	1	1	1	0	74	1	1	8	0
0	0	1	1	0	0	0	0	0	0	0	0	0	0	1	6	#NULL!	0	0	0	0	0	0	1	1	1	1	1	0	82	1	3	#NULL!	#NULL!
0	0	2	1	1	0	0	0	0	0	0	0	0	1	1	8	#NULL!	0	0	0	0	0	0	1	1	5	1	1	0	82	1	3	#NULL!	#NULL!
0	0	2	1	1	0	0	0	0	0	0	0	1	0	1	5	0	0	0	0	0	0	0	1	1	0	1	1	0	82	1	3	13	1
0	0	6	1	1	1	0	0	0	1	1	0	0	1	1	8	#NULL!	1	0	1	0	0	0	0	0	12	1	0	1	92	1	5	#NULL!	#NULL!
0	0	17	1	1	1	1	1	0	0	0	0	0	0	1	6	1	0	0	0	0	0	0	0	0	3	1	1	0	81	1	3	19	2
0	0	7	1	1	1	1	0	0	0	0	0	0	0	1	3	0	0	0	0	0	0	0	0	0	1	1	0	1	76	1	2	11	1
0	0	2	1	1	0	0	0	0	0	0	0	0	0	1	3	0	0	0	0	0	0	0	0	1	2	1	0	1	87	1	4	14	1
0	0	35	1	1	1	1	1	1	0	0	0	0	0	1	6	2	0	0	0	0	0	0	0	0	3	1	1	0	74	1	1	18	2
0	0	3	1	1	1	0	0	0	0	0	0	1	0	1	5	0	0	0	0	0	1	0	0	1	0	1	1	0	89	1	4	14	1
0	0	10	1	1	1	1	0	0	0	0	0	0	0	1	6	0	0	0	0	0	1	0	0	1	0	1	1	0	89	1	4	16	1
0	0	24	1	1	1	1	1	0	0	0	0	0	0	1	6	2	0	0	0	0	0	0	0	0	1	1	0	1	82	1	3	20	2
0	0	48	1	1	1	1	1	1	0	0	0	0	0	1	5	2	0	0	0	0	0	0	0	0	0	1	0	1	87	1	4	18	2
0	0	12	1	1	1	1	0	0	0	0	0	0	0	1	4	1	0	0	0	0	0	0	0	0	1	1	0	1	89	1	4	16	1
0	0	1	1	0	0	0	0	0	0	0	0	0	0	1	3	2	0	0	0	0	0	0	0	0	5	1	0	1	89	1	4	19	2
0	0	3	1	1	1	0	0	0	0	0	0	0	0	1	6	0	0	0	0	0	0	0	0	0	1	1	0	1	89	1	4	19	2
0	0	2	1	1	0	0	0	0	0	0	0	0	0	1	5	0	0	0	0	0	0	0	1	1	3	1	1	0	93	1	5	18	2
0	0	27	1	1	1	1	1	0	1	0	0	0	0	1	5	2	1	0	1	0	1	0	1	1	2	1	1	0	93	1	5	19	2
0	0	6	1	1	1	0	0	0	0	0	0	0	0	1	5	0	0	0	0	0	0	0	1	1	6	1	1	0	93	1	5	21	3
0	0	52	1	1	1	1	1	1	0	0	0	0	1	1	7	2	0	0	0	0	0	0	1	0	3	1	0	1	78	1	2	27	3
0	0	6	1	1	1	0	0	0	0	0	0	0	0	1	3	0	0	0	0	0	0	0	0	0	1	1	1	0	87	1	4	11	1
0	0	49	1	1	1	1	1	1	0	0	0	0	0	1	5	0	0	1	1	0	0	0	1	0	6	1	1	0	69	1	0	16	1
0	0	38	1	1	1	1	1	1	0	0	0	0	0	1	6	1	0	0	0	0	0	0	1	1	1	1	0	1	80	1	3	19	2
0	0	48	1	1	1	1	1	1	1	0	0	0	0	1	7	2	0	1	1	0	0	0	1	1	0	1	0	1	80	1	3	21	3
0	0	2	1	1	0	0	0	0	0	0	0	0	0	1	6	0	0	0	0	0	0	0	0	0	4	1	1	0	81	1	3	19	2
0	0	78	1	1	1	1	1	1	0	0	0	1	0	1	4	2	1	0	1	0	0	0	0	0	3	1	0	1	72	1	1	16	1
0	0	13	1	1	1	1	0	0	0	0	0	0	0	1	3	1	0	1	1	0	0	0	0	1	10	1	1	0	90	1	5	22	3
0	0	22	1	1	1	1	1	0	1	0	0	0	0	1	5	0	1	1	1	1	0	0	0	0	1	1	0	1	94	1	5	18	2
0	0	3	1	1	1	0	0	0	0	0	0	0	0	1	4	1	0	0	0	0	0	0	0	0	2	1	0	1	79	1	2	15	1
0	0	7	1	1	1	1	0	0	0	0	0	0	0	1	5	0	0	0	0	0	0	0	0	0	2	1	0	1	79	1	2	16	1
0	0	12	1	1	1	1	0	0	0	0	0	1	0	1	3	0	0	0	0	0	0	0	0	1	0	1	0	1	85	1	4	12	1
0	0	3	1	1	1	0	0	0	0	0	0	1	1	1	3	0	0	0	0	0	0	0	0	1	0	1	0	1	85	1	4	16	1
0	0	6	1	1	1	0	0	0	0	0	0	0	0	1	3	1	0	0	0	0	0	0	0	1	6	1	0	1	85	1	4	19	2
0	0	9	1	1	1	1	0	0	0	0	0	0	0	1	6	0	0	0	0	0	0	0	0	0	2	1	1	0	87	1	4	18	2
0	0	24	1	1	1	1	1	0	0	0	0	0	0	1	5	0	1	0	1	0	0	0	0	0	4	1	0	1	92	1	5	21	3
0	0	7	1	1	1	1	0	0	0	0	0	1	0	1	6	1	0	0	0	0	0	0	0	0	1	1	0	1	71	1	1	17	2
0	0	2	1	1	0	0	0	0	0	0	0	0	0	1	4	0	0	0	0	0	0	0	1	1	3	1	1	0	72	1	1	12	1
0	0	28	1	1	1	1	1	0	0	0	0	0	0	1	8	1	0	0	0	0	0	0	0	1	0	1	1	0	94	1	5	22	3
0	0	3	1	1	1	0	0	0	0	0	0	0	0	1	3	0	0	0	0	0	0	0	0	0	8	1	0	1	67	1	0	16	1
0	0	6	1	1	1	0	0	0	0	0	0	0	0	1	4	0	0	0	0	0	0	0	0	0	1	1	1	0	69	1	0	9	0
0	0	1	1	0	0	0	0	0	0	0	0	0	0	1	4	0	0	0	0	0	0	0	1	0	0	1	1	0	66	1	0	8	0
0	0	83	1	1	1	1	1	1	0	0	0	0	1	1	4	2	0	0	0	0	0	0	0	0	1	1	1	0	75	1	2	17	2
0	0	36	1	1	1	1	1	1	0	0	0	0	0	1	4	2	0	0	0	0	0	0	0	1	0	1	1	0	83	1	3	13	1
0	0	7	1	1	1	1	0	0	0	0	0	0	0	1	3	0	0	0	0	0	0	0	0	0	0	1	1	0	68	1	0	6	0
0	0	2	1	1	0	0	0	0	0	0	0	0	0	1	5	0	0	0	0	0	0	0	1	0	1	1	0	1	86	1	4	17	2
0	0	2	1	1	0	0	0	0	0	0	0	1	0	1	6	0	0	0	0	0	0	0	1	0	0	1	0	1	86	1	4	18	2
0	0	11	1	1	1	1	0	0	0	0	0	1	0	1	5	2	0	0	0	0	0	0	1	0	0	1	0	1	86	1	4	18	2
0	0	12	1	1	1	1	0	0	0	0	0	0	0	1	5	2	0	0	0	0	0	0	0	0	1	1	0	1	86	1	4	19	2
0	0	14	1	1	1	1	1	0	0	0	0	0	0	1	5	2	0	0	0	0	0	0	1	0	1	1	0	1	86	1	4	19	2
0	0	11	1	1	1	1	0	0	0	0	0	0	0	1	8	2	0	0	0	0	0	0	0	0	3	1	1	0	97	1	6	27	3
0	0	14	1	1	1	1	1	0	1	0	0	0	0	1	5	0	1	1	1	1	0	0	0	0	2	1	1	0	90	1	5	17	2
0	0	14	1	1	1	1	1	0	0	0	0	1	0	1	3	1	0	0	0	0	0	0	0	1	3	1	0	1	71	1	1	13	1
0	0	43	1	1	1	1	1	1	0	0	0	0	0	1	5	2	0	0	0	0	0	0	0	1	0	1	1	0	89	1	4	16	1
0	0	3	1	1	1	0	0	0	0	0	0	1	0	1	3	2	0	0	0	0	0	0	0	0	4	1	0	1	77	1	2	16	1
0	0	1	1	0	0	0	0	0	0	0	0	0	0	1	3	0	0	0	0	0	0	0	0	1	0	1	0	1	72	1	1	9	0
0	0	12	1	1	1	1	0	0	0	0	0	0	0	1	6	0	0	0	0	0	0	0	0	0	0	1	0	1	90	1	5	19	2
0	0	13	1	1	1	1	0	0	0	0	0	0	0	1	6	1	0	0	0	0	1	0	1	1	1	1	1	0	74	1	1	15	1
0	0	2	1	1	0	0	0	0	0	0	0	1	0	1	6	0	0	0	0	0	1	0	1	1	5	1	1	0	74	1	1	18	2
0	0	23	1	1	1	1	1	0	1	0	0	0	0	1	5	1	1	0	1	0	1	0	0	0	2	1	1	0	95	1	6	19	2
0	0	2	1	1	0	0	0	0	0	0	0	1	0	1	4	0	0	0	0	0	1	0	0	1	2	1	0	1	78	1	2	14	1
0	0	7	1	1	1	1	0	0	0	0	0	0	0	1	5	1	0	0	0	0	0	0	0	0	1	1	1	0	80	1	3	15	1
0	0	26	1	1	1	1	1	0	0	0	0	0	0	1	4	0	0	0	0	0	0	0	0	0	1	1	1	0	98	1	6	15	1
0	0	4	1	1	1	0	0	0	0	0	0	0	0	1	2	0	0	0	0	0	0	0	0	0	0	1	0	1	84	1	3	9	0
0	0	21	1	1	1	1	1	0	0	0	0	0	0	1	7	2	0	0	0	0	0	0	0	0	0	1	0	1	90	1	5	23	3
0	0	7	1	1	1	1	0	0	0	0	0	0	0	1	2	0	0	0	0	0	0	0	0	0	2	1	1	0	80	1	3	9	0
0	0	15	1	1	1	1	1	0	0	0	0	0	0	1	7	1	0	0	0	0	0	0	0	1	0	1	1	0	85	1	4	19	2
0	0	14	1	1	1	1	1	0	0	0	0	1	0	1	5	0	0	0	0	0	0	0	1	0	0	1	0	1	81	1	3	15	1
0	0	40	1	1	1	1	1	1	0	0	0	0	0	1	6	0	0	0	0	0	0	0	1	0	1	1	0	1	81	1	3	18	2
0	0	5	1	1	1	0	0	0	0	0	0	0	0	1	4	1	0	0	0	0	0	0	0	0	0	1	0	1	73	1	1	12	1
0	0	6	1	1	1	0	0	0	0	0	0	0	0	1	6	0	0	0	0	0	0	0	0	0	0	1	0	1	73	1	1	15	1
0	0	2	1	1	0	0	0	0	0	0	0	0	0	1	3	0	0	0	0	0	0	0	0	0	1	1	0	1	84	1	3	12	1
0	0	19	1	1	1	1	1	0	0	0	0	0	0	1	2	0	0	0	0	0	0	0	0	0	0	1	0	1	80	1	3	9	0
0	0	3	1	1	1	0	0	0	0	0	0	0	1	1	3	0	0	0	0	0	0	0	0	1	2	1	1	0	98	1	6	18	2
0	0	1	1	0	0	0	0	0	0	0	0	0	0	1	7	0	0	0	0	0	0	0	0	1	0	1	1	0	79	1	2	16	1
0	0	18	1	1	1	1	1	0	0	0	0	0	0	1	7	2	0	0	0	0	0	0	0	0	6	1	1	0	76	1	2	24	3
0	0	5	1	1	1	0	0	0	0	0	0	0	0	1	5	2	0	0	0	0	0	0	0	1	0	1	1	0	87	1	4	16	1
0	0	22	1	1	1	1	1	0	1	0	0	0	0	1	4	0	0	0	0	0	0	0	0	1	0	1	0	1	82	1	3	13	1
0	0	14	1	1	1	1	1	0	0	0	0	0	0	1	7	0	0	0	0	0	0	0	0	1	0	1	0	1	91	1	5	21	3
0	0	27	1	1	1	1	1	0	0	0	0	0	0	1	7	0	0	0	0	0	0	0	0	0	1	1	0	1	91	1	5	22	3
0	0	46	1	1	1	1	1	1	0	0	0	0	0	1	7	2	0	0	0	0	0	0	0	0	1	1	0	1	96	1	6	25	3
0	0	15	1	1	1	1	1	0	0	0	0	0	0	1	1	0	0	0	0	0	0	0	0	0	0	1	1	0	67	1	0	2	0
0	0	15	1	1	1	1	1	0	0	0	0	0	0	1	4	0	0	0	0	0	0	0	0	0	0	1	1	0	79	1	2	10	1
0	0	6	1	1	1	0	0	0	1	1	0	0	0	1	6	0	1	0	1	0	0	0	0	0	2	1	0	1	68	1	0	16	1
0	0	3	1	1	1	0	0	0	0	0	0	0	0	1	6	0	0	0	0	0	0	0	0	0	0	1	1	0	77	1	2	14	1
0	0	14	1	1	1	1	1	0	0	0	0	0	0	1	6	0	0	0	0	0	0	0	0	0	0	1	1	0	82	1	3	15	1
0	0	1	1	0	0	0	0	0	0	0	0	0	0	1	2	1	0	0	0	0	0	0	0	0	1	1	1	0	66	1	0	6	0
0	0	5	1	1	1	0	0	0	0	0	0	0	1	1	3	0	0	0	0	0	0	0	0	0	4	1	0	1	78	1	2	18	2
0	0	7	1	1	1	1	0	0	0	0	0	0	0	1	5	0	0	0	0	0	0	0	0	0	2	1	1	0	75	1	2	14	1
0	0	2	1	1	0	0	0	0	0	0	0	0	0	1	7	0	0	0	0	0	0	0	0	1	0	1	1	0	87	1	4	18	2
0	0	65	1	1	1	1	1	1	0	0	0	0	0	1	7	2	1	0	1	0	0	0	0	1	4	1	1	0	80	1	3	23	3
0	0	3	1	1	1	0	0	0	0	0	0	0	0	1	4	1	0	0	0	0	1	0	0	0	5	1	0	1	92	1	5	21	3
0	0	5	1	1	1	0	0	0	0	0	0	0	0	1	4	0	0	0	0	0	0	0	0	1	9	1	0	1	92	1	5	24	3
0	0	24	1	1	1	1	1	0	0	0	0	0	0	1	3	0	0	0	0	0	0	0	1	1	2	1	1	0	72	1	1	9	0
0	0	34	1	1	1	1	1	1	0	0	0	0	0	1	5	1	0	0	0	0	0	0	0	0	0	1	1	0	95	1	6	17	2
0	0	18	1	1	1	1	1	0	0	0	0	1	1	1	5	0	0	0	0	0	1	0	0	1	0	1	0	1	82	1	3	19	2
0	0	32	1	1	1	1	1	1	1	0	0	0	0	1	6	2	1	0	1	0	1	0	0	1	0	1	0	1	82	1	3	19	2
0	0	45	1	1	1	1	1	1	0	0	0	1	1	1	7	0	0	0	0	0	1	0	0	1	0	1	0	1	82	1	3	23	3
0	0	2	1	1	0	0	0	0	0	0	0	1	0	1	4	#NULL!	0	0	0	0	0	0	0	1	0	1	1	0	84	1	3	#NULL!	#NULL!
0	0	3	1	1	1	0	0	0	0	0	0	0	0	1	4	1	0	0	0	0	1	0	0	1	2	1	0	1	85	1	4	17	2
0	0	4	1	1	1	0	0	0	0	0	0	0	0	1	4	0	0	0	0	0	0	0	0	0	2	1	0	1	77	1	2	14	1
0	0	12	1	1	1	1	0	0	0	0	0	0	0	1	4	2	0	0	0	0	0	0	0	0	1	1	0	1	77	1	2	15	1
0	0	3	1	1	1	0	0	0	0	0	0	0	0	1	2	0	0	0	0	0	0	0	0	0	0	1	1	0	73	1	1	5	0
0	0	2	1	1	0	0	0	0	1	1	1	0	1	1	9	0	0	1	1	0	0	0	0	0	1	1	0	1	69	1	0	25	3
0	0	1	1	0	0	0	0	0	0	0	0	0	0	1	3	1	0	0	0	0	0	0	0	1	2	1	1	0	88	1	4	13	1
0	0	10	1	1	1	1	0	0	0	0	0	0	0	1	3	0	0	0	0	0	0	0	0	0	0	1	1	0	75	1	2	8	0
0	0	14	1	1	1	1	1	0	0	0	0	0	0	1	6	0	0	0	0	0	1	0	1	1	0	1	0	1	80	1	3	17	2
0	0	17	1	1	1	1	1	0	0	0	0	0	0	1	3	0	0	0	0	0	0	0	0	0	0	1	1	0	69	1	0	6	0
0	0	7	1	1	1	1	0	0	0	0	0	0	0	1	7	#NULL!	0	0	0	0	0	0	0	0	6	1	1	0	69	1	0	#NULL!	#NULL!
0	0	17	1	1	1	1	1	0	0	0	0	0	0	1	6	2	0	0	0	0	0	0	0	0	9	1	1	0	80	1	3	26	3
0	0	5	1	1	1	0	0	0	0	0	0	0	0	1	1	0	0	0	0	0	0	0	0	0	0	1	0	1	82	1	3	7	0
0	0	12	1	1	1	1	0	0	0	0	0	0	0	1	5	2	0	0	0	0	0	0	0	0	9	1	0	1	67	1	0	23	3
0	0	3	1	1	1	0	0	0	1	1	0	0	0	1	6	2	1	0	1	0	0	0	0	0	9	1	0	1	67	1	0	25	3
0	0	19	1	1	1	1	1	0	0	0	0	0	1	1	6	0	1	0	1	0	0	0	0	0	5	1	1	0	75	1	2	23	3
0	0	30	1	1	1	1	1	0	0	0	0	0	0	1	6	0	1	0	1	0	0	0	0	1	3	1	0	1	78	1	2	19	2
0	0	3	1	1	1	0	0	0	0	0	0	0	0	1	4	0	0	0	0	0	0	0	0	0	1	1	1	0	83	1	3	12	1
0	0	2	1	1	0	0	0	0	1	1	1	0	1	1	6	#NULL!	0	0	0	0	0	0	0	0	2	1	0	1	74	1	1	#NULL!	#NULL!
0	0	29	1	1	1	1	1	0	0	0	0	0	0	1	3	2	0	0	0	0	0	0	0	1	0	1	0	1	86	1	4	14	1
0	0	5	1	1	1	0	0	0	0	0	0	0	0	1	2	0	0	0	0	0	0	0	0	0	0	1	0	1	82	1	3	9	0
0	0	1	1	0	0	0	0	0	0	0	0	1	0	1	3	0	0	0	0	0	0	0	0	0	0	1	0	1	82	1	3	11	1
0	0	5	1	1	1	0	0	0	0	0	0	1	0	1	6	1	0	0	0	0	1	0	0	1	0	1	1	0	92	1	5	18	2
0	0	8	1	1	1	1	0	0	0	0	0	1	0	1	6	2	0	0	0	0	1	0	0	1	1	1	1	0	92	1	5	20	2
0	0	12	1	1	1	1	0	0	0	0	0	1	0	1	6	2	0	0	0	0	1	0	0	1	1	1	1	0	92	1	5	20	2
0	0	16	1	1	1	1	1	0	0	0	0	1	0	1	8	0	0	0	0	0	1	0	0	1	1	1	1	0	92	1	5	22	3
0	0	27	1	1	1	1	1	0	0	0	0	1	0	1	7	1	1	0	1	0	1	0	0	1	3	1	1	0	92	1	5	23	3
0	0	63	1	1	1	1	1	1	0	0	0	0	0	1	7	2	1	0	1	0	1	0	0	1	3	1	1	0	92	1	5	24	3
0	0	5	1	1	1	0	0	0	0	0	0	0	0	1	5	0	0	0	0	0	0	0	0	0	1	1	1	0	67	1	0	11	1
0	0	6	1	1	1	0	0	0	0	0	0	1	0	1	5	0	0	0	0	0	0	0	0	0	0	1	1	0	86	1	4	14	1
0	0	1	1	0	0	0	0	0	0	0	0	0	0	1	5	0	0	0	0	0	0	0	0	0	0	1	1	0	86	1	4	14	1
0	0	11	1	1	1	1	0	0	0	0	0	0	0	1	6	0	0	0	0	0	0	0	0	0	0	1	1	0	86	1	4	16	1
0	0	3	1	1	1	0	0	0	0	0	0	0	0	1	6	#NULL!	0	0	0	0	0	0	0	0	2	1	0	1	85	1	4	#NULL!	#NULL!
0	0	7	1	1	1	1	0	0	0	0	0	0	0	1	2	0	0	0	0	0	0	0	0	0	4	1	1	0	66	1	0	8	0
0	0	15	1	1	1	1	1	0	0	0	0	0	1	1	6	1	0	0	0	0	0	0	0	0	0	1	1	0	71	1	1	18	2
0	0	32	1	1	1	1	1	1	0	0	0	0	0	1	4	0	0	0	0	0	0	0	0	0	3	1	0	1	95	1	6	19	2
0	0	3	1	1	1	0	0	0	0	0	0	1	0	1	3	0	0	0	0	0	0	0	0	0	0	1	1	0	80	1	3	9	0
0	0	9	1	1	1	1	0	0	0	0	0	0	0	1	5	2	0	0	0	0	1	0	0	1	4	1	0	1	95	1	6	24	3
0	0	5	1	1	1	0	0	0	0	0	0	0	0	1	7	2	0	0	0	0	1	0	0	1	3	1	0	1	95	1	6	27	3
0	0	19	1	1	1	1	1	0	0	0	0	1	0	1	7	1	0	0	0	0	0	0	0	0	3	1	1	0	82	1	3	21	3
0	0	30	1	1	1	1	1	0	0	0	0	0	0	1	7	2	0	0	0	0	0	0	0	0	2	1	1	0	82	1	3	21	3
0	0	1	1	0	0	0	0	0	0	0	0	0	0	1	1	1	0	0	0	0	0	0	0	0	1	1	1	0	68	1	0	4	0
0	0	3	1	1	1	0	0	0	0	0	0	0	0	1	5	0	0	0	0	0	0	0	0	1	2	1	0	1	83	1	3	17	2
0	0	1	1	0	0	0	0	0	0	0	0	0	0	1	3	0	0	0	0	0	0	0	0	1	2	1	1	0	83	1	3	11	1
0	0	27	1	1	1	1	1	0	0	0	0	0	0	1	5	0	0	0	0	0	0	0	1	1	2	1	0	1	86	1	4	18	2
0	0	40	1	1	1	1	1	1	0	0	0	1	0	1	7	0	0	0	0	0	0	0	0	1	0	1	0	1	86	1	4	20	2
0	0	3	1	1	1	0	0	0	0	0	0	0	0	1	3	0	0	0	0	0	0	0	0	1	4	1	1	0	75	1	2	12	1
0	0	49	1	1	1	1	1	1	0	0	0	0	0	1	4	2	0	0	0	0	0	0	0	0	1	1	1	0	86	1	4	15	1
0	0	9	1	1	1	1	0	0	0	0	0	0	0	1	2	0	0	0	0	0	0	0	0	0	0	1	1	0	72	1	1	5	0
0	0	10	1	1	1	1	0	0	0	0	0	1	0	1	4	0	0	0	0	0	0	0	0	0	0	1	1	0	72	1	1	9	0
0	0	5	1	1	1	0	0	0	0	0	0	0	0	1	2	1	0	0	0	0	0	0	0	0	0	1	0	1	69	1	0	7	0
0	0	1	1	0	0	0	0	0	0	0	0	1	0	1	6	0	0	0	0	0	0	0	1	0	0	1	0	1	88	1	4	18	2
0	0	13	1	1	1	1	0	0	0	0	0	0	0	1	7	2	0	0	0	0	0	0	1	0	6	1	0	1	88	1	4	28	3
0	0	5	1	1	1	0	0	0	0	0	0	0	0	1	2	0	0	0	0	0	0	0	0	0	0	1	1	0	68	1	0	4	0
0	0	11	1	1	1	1	0	0	1	0	0	0	0	1	3	0	0	0	0	0	1	0	1	1	0	1	0	1	83	1	3	11	1
0	0	9	1	1	1	1	0	0	0	0	0	0	1	1	2	1	0	0	0	0	1	0	1	1	0	1	0	1	83	1	3	14	1
0	0	1	1	0	0	0	0	0	0	0	0	0	0	1	7	#NULL!	0	0	0	0	0	0	0	1	0	1	1	0	92	1	5	#NULL!	#NULL!
0	0	5	1	1	1	0	0	0	0	0	0	0	0	1	7	1	0	0	0	0	0	0	0	1	0	1	1	0	92	1	5	20	2
0	0	3	1	1	1	0	0	0	0	0	0	0	1	1	7	0	0	0	0	0	0	0	0	1	1	1	1	0	92	1	5	24	3
0	0	18	1	1	1	1	1	0	0	0	0	0	0	1	7	2	0	0	0	0	0	0	0	0	5	1	1	0	73	1	1	22	3
0	0	49	1	1	1	1	1	1	1	0	0	0	0	1	5	0	1	0	1	0	1	0	1	1	1	1	0	1	89	1	4	17	2
0	0	54	1	1	1	1	1	1	0	0	0	0	0	1	8	2	0	0	0	0	0	0	0	0	0	1	0	1	89	1	4	24	3
0	0	5	1	1	1	0	0	0	0	0	0	0	0	1	3	0	0	0	0	0	0	0	0	0	1	1	0	1	71	1	1	10	1
0	0	2	1	1	0	0	0	0	0	0	0	0	0	1	2	0	0	0	0	0	0	0	0	1	0	1	1	0	66	1	0	4	0
0	0	23	1	1	1	1	1	0	0	0	0	0	1	1	6	0	1	1	1	1	0	1	0	0	2	1	1	0	85	1	4	22	3
0	0	26	1	1	1	1	1	0	0	0	0	0	0	1	6	0	0	0	0	0	0	0	0	0	1	1	0	1	71	1	1	16	1
0	0	22	1	1	1	1	1	0	0	0	0	0	0	1	6	1	0	0	0	0	0	0	0	0	2	1	0	1	71	1	1	18	2
0	0	6	1	1	1	0	0	0	0	0	0	0	1	1	4	2	1	0	1	0	1	0	0	1	0	1	0	1	81	1	3	19	2
0	0	15	1	1	1	1	1	0	0	0	0	1	0	1	4	0	0	0	0	0	1	0	0	1	3	1	1	0	79	1	2	13	1
0	0	7	1	1	1	1	0	0	0	0	0	0	0	1	5	0	0	0	0	0	1	0	0	1	4	1	1	0	79	1	2	16	1
0	0	3	1	1	1	0	0	0	0	0	0	1	0	1	4	0	0	0	0	0	0	0	0	0	0	1	1	0	78	1	2	10	1
0	0	27	1	1	1	1	1	0	0	0	0	0	0	1	3	1	0	0	0	0	0	0	0	0	1	1	1	0	78	1	2	10	1
0	0	9	1	1	1	1	0	0	0	0	0	1	0	1	4	0	0	0	0	0	0	0	0	1	1	1	0	1	73	1	1	12	1
0	0	5	1	1	1	0	0	0	0	0	0	0	0	1	6	1	0	0	0	0	0	0	0	0	0	1	0	1	73	1	1	16	1
0	0	4	1	1	1	0	0	0	0	0	0	0	0	1	7	0	0	0	0	0	0	0	0	1	2	1	1	0	71	1	1	17	2
0	0	14	1	1	1	1	1	0	0	0	0	0	1	1	7	1	0	0	0	0	0	0	0	1	1	1	1	0	71	1	1	21	3
0	0	5	1	1	1	0	0	0	0	0	0	0	0	1	3	0	0	0	0	0	0	0	1	0	0	1	0	1	75	1	2	10	1
0	0	6	1	1	1	0	0	0	0	0	0	1	0	1	4	0	0	0	0	0	1	0	1	1	3	1	0	1	82	1	3	16	1
0	0	34	1	1	1	1	1	1	0	0	0	0	0	1	6	0	0	0	0	0	1	0	1	1	1	1	0	1	82	1	3	18	2
0	0	23	1	1	1	1	1	0	0	0	0	0	0	1	6	2	0	0	0	0	1	0	1	1	0	1	0	1	82	1	3	19	2
0	0	1	1	0	0	0	0	0	0	0	0	0	0	1	7	0	0	0	0	0	1	0	1	1	1	1	0	1	82	1	3	20	2
0	0	27	1	1	1	1	1	0	0	0	0	1	0	1	7	0	0	0	0	0	1	0	1	1	3	1	0	1	82	1	3	22	3
0	0	12	1	1	1	1	0	0	0	0	0	0	0	1	5	1	0	0	0	0	0	0	0	0	0	1	0	1	94	1	5	18	2
0	0	12	1	1	1	1	0	0	1	0	0	0	0	1	6	2	0	1	1	0	0	0	0	0	3	1	0	1	94	1	5	24	3
0	0	29	1	1	1	1	1	0	0	0	0	0	0	1	5	0	0	0	0	0	0	0	0	0	0	1	1	0	92	1	5	15	1
0	0	32	1	1	1	1	1	1	0	0	0	1	0	1	3	0	0	0	0	0	0	0	0	1	1	1	1	0	74	1	1	8	0
0	0	5	1	1	1	0	0	0	0	0	0	1	0	1	3	0	0	0	0	0	0	0	0	1	5	1	1	0	74	1	1	12	1
0	0	10	1	1	1	1	0	0	0	0	0	0	0	1	3	0	0	0	0	0	0	0	0	1	0	1	1	0	92	1	5	11	1
0	0	8	1	1	1	1	0	0	0	0	0	0	0	1	5	0	0	0	0	0	1	0	0	1	0	1	1	0	92	1	5	15	1
0	0	23	1	1	1	1	1	0	0	0	0	1	0	1	5	0	0	0	0	0	0	0	0	1	1	1	1	0	92	1	5	16	1
0	0	3	1	1	1	0	0	0	0	0	0	0	0	1	6	1	0	0	0	0	1	0	0	1	1	1	1	0	92	1	5	19	2
0	0	3	1	1	1	0	0	0	0	0	0	0	0	1	2	0	0	0	0	0	0	0	0	0	0	1	1	0	71	1	1	5	0
0	0	27	1	1	1	1	1	0	0	0	0	0	0	1	4	1	0	0	0	0	0	0	0	0	0	1	1	0	89	1	4	13	1
0	0	2	1	1	0	0	0	0	1	1	1	0	1	1	7	1	0	1	1	0	1	0	1	1	2	1	1	0	89	1	4	25	3
0	0	17	1	1	1	1	1	0	0	0	0	0	0	1	7	0	0	0	0	0	0	0	0	1	2	1	1	0	70	1	1	17	2
0	0	1	1	0	0	0	0	0	1	1	1	0	0	1	8	#NULL!	0	0	0	0	0	1	0	0	5	1	1	0	70	1	1	#NULL!	#NULL!
0	0	5	1	1	1	0	0	0	1	1	0	0	0	1	7	#NULL!	1	0	1	0	0	0	0	1	6	1	0	1	95	1	6	#NULL!	#NULL!
0	0	5	1	1	1	0	0	0	0	0	0	1	0	1	4	0	0	0	0	0	1	0	0	1	0	1	0	1	86	1	4	14	1
0	0	29	1	1	1	1	1	0	0	0	0	1	0	1	5	0	0	0	0	0	1	0	0	1	1	1	0	1	86	1	4	17	2
0	0	15	1	1	1	1	1	0	0	0	0	0	0	1	6	0	0	0	0	0	1	0	0	1	0	1	0	1	86	1	4	18	2
0	0	10	1	1	1	1	0	0	0	0	0	0	0	1	6	0	0	0	0	0	1	0	0	0	1	1	0	1	86	1	4	19	2
0	0	1	1	0	0	0	0	0	0	0	0	1	0	1	7	0	0	0	0	0	1	0	0	0	0	1	0	1	86	1	4	20	2
0	0	5	1	1	1	0	0	0	0	0	0	1	0	1	7	0	0	0	0	0	1	0	0	1	0	1	0	1	86	1	4	20	2
0	0	21	1	1	1	1	1	0	0	0	0	1	0	1	7	0	0	0	0	0	1	0	0	1	1	1	0	1	86	1	4	21	3
0	0	14	1	1	1	1	1	0	0	0	0	1	0	1	7	0	0	0	0	0	1	0	0	0	2	1	0	1	86	1	4	22	3
0	0	6	1	1	1	0	0	0	0	0	0	0	0	1	7	0	0	0	0	0	1	0	0	0	1	1	0	1	87	1	4	21	3
0	0	7	1	1	1	1	0	0	0	0	0	0	0	1	3	0	0	0	0	0	0	0	0	0	5	1	0	1	78	1	2	15	1
0	0	15	1	1	1	1	1	0	1	0	0	0	0	1	5	0	0	1	1	0	0	0	1	1	1	1	0	1	90	1	5	18	2
0	0	2	1	1	0	0	0	0	0	0	0	0	0	1	3	0	0	0	0	0	0	0	0	0	2	1	0	1	82	1	3	13	1
0	0	11	1	1	1	1	0	0	0	0	0	0	0	1	3	0	0	0	0	0	0	0	1	1	2	1	1	0	78	1	2	10	1
0	0	3	1	1	1	0	0	0	0	0	0	0	0	1	4	0	0	0	0	0	0	0	1	1	2	1	1	0	78	1	2	12	1
0	0	11	1	1	1	1	0	0	0	0	0	0	0	1	5	0	0	0	0	0	0	0	1	1	2	1	1	0	78	1	2	14	1
0	0	7	1	1	1	1	0	0	0	0	0	0	0	1	6	2	0	0	0	0	1	0	0	0	1	1	1	0	96	1	6	21	3
0	0	1	1	0	0	0	0	0	0	0	0	0	0	1	2	0	0	0	0	0	0	0	0	1	0	1	0	1	83	1	3	9	0
0	0	1	1	0	0	0	0	0	0	0	0	0	0	1	4	0	0	0	0	0	0	0	0	0	1	1	1	0	72	1	1	10	1
0	0	12	1	1	1	1	0	0	0	0	0	0	0	1	3	0	0	0	0	0	0	0	0	0	1	1	0	1	80	1	3	12	1
0	0	20	1	1	1	1	1	0	1	0	0	0	0	1	7	1	0	1	1	0	0	0	0	1	0	1	1	0	84	1	3	18	2
0	0	9	1	1	1	1	0	0	0	0	0	0	0	1	4	2	0	0	0	0	0	0	0	0	0	1	1	0	74	1	1	11	1
0	0	20	1	1	1	1	1	0	0	0	0	0	0	1	5	0	1	0	1	0	0	0	1	1	1	1	0	1	70	1	1	14	1
0	0	11	1	1	1	1	0	0	0	0	0	0	0	1	2	0	0	0	0	0	0	0	0	0	5	1	1	0	67	1	0	9	0
0	0	7	1	1	1	1	0	0	0	0	0	0	0	1	2	0	0	0	0	0	0	0	0	0	5	1	0	1	81	1	3	14	1
0	0	8	1	1	1	1	0	0	0	0	0	0	0	1	6	2	1	0	1	0	0	0	0	0	5	1	1	0	80	1	3	22	3
0	0	30	1	1	1	1	1	0	1	0	0	0	0	1	5	0	1	0	1	0	0	0	0	1	0	1	1	0	81	1	3	13	1
0	0	18	1	1	1	1	1	0	0	0	0	0	0	1	1	0	0	0	0	0	0	0	0	0	0	1	1	0	80	1	3	5	0
0	0	2	1	1	0	0	0	0	0	0	0	1	0	1	7	0	0	0	0	0	0	0	0	1	1	1	1	0	73	1	1	16	1
0	0	11	1	1	1	1	0	0	0	0	0	0	0	1	8	0	0	0	0	0	0	0	0	1	3	1	1	0	73	1	1	20	2
0	0	8	1	1	1	1	0	0	0	0	0	0	1	1	7	0	0	0	0	0	0	0	0	1	9	1	0	1	80	1	3	32	3
0	0	24	1	1	1	1	1	0	0	0	0	1	0	1	3	0	1	0	1	0	1	0	0	1	1	1	0	1	82	1	3	12	1
0	0	55	1	1	1	1	1	1	0	0	0	0	0	1	4	0	0	0	0	0	0	0	0	1	0	1	0	1	86	1	4	14	1
0	0	10	1	1	1	1	0	0	0	0	0	1	0	1	8	0	0	0	0	0	0	0	0	0	1	1	0	1	70	1	1	20	2
0	0	12	1	1	1	1	0	0	0	0	0	0	0	1	1	0	0	0	0	0	0	0	0	0	2	1	0	1	74	1	1	7	0
0	0	27	1	1	1	1	1	0	0	0	0	0	0	1	3	0	0	0	0	0	1	0	1	1	0	1	1	0	72	1	1	7	0
0	0	7	1	1	1	1	0	0	0	0	0	1	0	1	3	0	0	0	0	0	0	0	0	0	1	1	1	0	75	1	2	9	0
0	0	30	1	1	1	1	1	0	0	0	0	0	0	1	5	2	0	0	0	0	0	0	0	0	2	1	1	0	75	1	2	16	1
0	0	75	1	1	1	1	1	1	1	0	0	0	1	1	4	2	0	1	1	0	0	0	1	1	4	1	0	1	71	1	1	21	3
0	0	13	1	1	1	1	0	0	0	0	0	0	0	1	5	0	0	0	0	0	1	0	1	1	0	1	1	0	83	1	3	13	1
0	0	15	1	1	1	1	1	0	0	0	0	1	0	1	6	1	0	0	0	0	1	0	1	1	1	1	1	0	83	1	3	17	2
0	0	20	1	1	1	1	1	0	0	0	0	1	1	1	6	0	0	0	0	0	1	0	1	1	0	1	1	0	83	1	3	19	2
0	0	7	1	1	1	1	0	0	0	0	0	1	1	1	6	0	0	0	0	0	1	0	1	1	1	1	1	0	83	1	3	20	2
0	0	26	1	1	1	1	1	0	0	0	0	0	1	1	6	0	1	0	1	0	1	0	1	1	1	1	1	0	83	1	3	20	2
0	0	48	1	1	1	1	1	1	0	0	0	0	1	1	6	2	0	0	0	0	1	0	1	1	3	1	1	0	83	1	3	24	3
0	0	18	1	1	1	1	1	0	0	0	0	1	0	1	6	0	0	0	0	0	0	0	1	0	0	1	1	0	89	1	4	16	1
0	0	25	1	1	1	1	1	0	0	0	0	0	0	1	7	0	0	0	0	0	0	0	1	1	0	1	1	0	89	1	4	18	2
0	0	4	1	1	1	0	0	0	0	0	0	0	0	1	3	1	0	0	0	0	0	0	0	0	2	1	0	1	71	1	1	12	1
0	0	12	1	1	1	1	0	0	0	0	0	0	1	1	6	1	0	0	0	0	0	0	0	0	2	1	0	1	87	1	4	25	3
0	0	10	1	1	1	1	0	0	0	0	0	1	0	1	3	0	0	0	0	0	0	0	0	0	0	1	0	1	85	1	4	12	1
0	0	6	1	1	1	0	0	0	0	0	0	0	0	1	5	0	0	0	0	0	0	0	0	0	3	1	1	0	77	1	2	15	1
0	0	10	1	1	1	1	0	0	0	0	0	0	0	1	5	0	0	0	0	0	0	0	0	0	1	1	1	0	67	1	0	11	1
0	0	1	1	0	0	0	0	0	0	0	0	1	0	1	3	0	0	0	0	0	0	0	0	0	3	1	0	1	74	1	1	12	1
0	0	5	1	1	1	0	0	0	0	0	0	1	0	1	4	0	0	0	0	0	0	0	0	0	4	1	0	1	74	1	1	15	1
0	0	5	1	1	1	0	0	0	1	1	0	0	0	1	7	0	0	0	0	0	0	0	0	1	5	1	1	0	75	1	2	21	3
0	0	2	1	1	0	0	0	0	0	0	0	0	0	1	6	0	0	0	0	0	0	0	0	1	0	1	0	1	94	1	5	19	2
0	0	1	1	0	0	0	0	0	0	0	0	0	0	1	4	0	0	0	0	0	0	0	0	0	0	1	0	1	98	1	6	16	1
0	0	1	1	0	0	0	0	0	0	0	0	0	0	1	4	2	0	0	0	0	0	0	0	1	1	1	1	0	92	1	5	16	1
0	0	3	1	1	1	0	0	0	0	0	0	0	0	1	5	0	0	0	0	0	1	0	0	0	0	1	1	0	82	1	3	13	1
0	0	2	1	1	0	0	0	0	0	0	0	0	0	1	7	0	0	0	0	0	0	0	0	0	0	1	1	0	82	1	3	17	2
0	0	35	1	1	1	1	1	1	0	0	0	0	0	1	6	0	0	0	0	0	1	0	1	1	3	1	1	0	84	1	3	18	2
0	0	2	1	1	0	0	0	0	0	0	0	0	1	1	6	0	0	0	0	0	0	0	0	1	1	1	1	0	84	1	3	20	2
0	0	22	1	1	1	1	1	0	0	0	0	1	1	1	6	0	0	0	0	0	1	0	1	1	3	1	1	0	84	1	3	22	3
0	0	1	1	0	0	0	0	0	0	0	0	0	0	1	5	#NULL!	0	0	0	0	0	0	0	1	4	1	1	0	85	1	4	#NULL!	#NULL!
0	0	13	1	1	1	1	0	0	0	0	0	0	0	1	5	0	1	0	1	0	0	0	0	0	1	1	1	0	70	1	1	12	1
0	0	7	1	1	1	1	0	0	0	0	0	0	0	1	5	0	0	0	0	0	1	0	1	1	4	1	0	1	88	1	4	20	2
0	0	8	1	1	1	1	0	0	0	0	0	0	0	1	4	0	0	0	0	0	0	0	0	1	0	1	0	1	87	1	4	14	1
0	0	10	1	1	1	1	0	0	0	0	0	0	0	1	5	2	0	0	0	0	0	0	0	0	2	1	1	0	95	1	6	20	2
0	0	36	1	1	1	1	1	1	0	0	0	0	0	1	6	2	0	0	0	0	1	0	0	1	7	1	1	0	95	1	6	27	3
0	0	36	1	1	1	1	1	1	1	0	0	0	1	1	6	2	0	0	0	0	0	0	0	1	2	1	0	1	90	1	5	27	3
0	0	7	1	1	1	1	0	0	0	0	0	0	0	1	7	0	0	0	0	0	1	0	0	1	0	1	0	1	80	1	3	19	2
0	0	2	1	1	0	0	0	0	0	0	0	0	0	1	2	0	0	0	0	0	0	0	0	0	5	1	0	1	67	1	0	11	1
0	0	3	1	1	1	0	0	0	0	0	0	0	0	1	3	0	0	0	0	0	0	0	0	0	3	1	1	0	82	1	3	12	1
0	0	1	1	0	0	0	0	0	0	0	0	1	0	1	7	0	0	0	0	0	0	0	0	0	1	1	1	0	89	1	4	19	2
0	0	52	1	1	1	1	1	1	0	0	0	0	0	1	6	2	0	0	0	0	0	0	0	0	0	1	1	0	90	1	5	19	2
0	0	4	1	1	1	0	0	0	0	0	0	1	0	1	7	0	0	0	0	0	0	0	0	1	0	1	1	0	107	1	8	22	3
0	0	22	1	1	1	1	1	0	0	0	0	1	0	1	7	0	0	0	0	0	0	0	0	1	1	1	1	0	107	1	8	23	3
0	0	11	1	1	1	1	0	0	0	0	0	0	0	1	7	1	0	0	0	0	0	0	0	1	0	1	1	0	107	1	8	23	3
0	0	39	1	1	1	1	1	1	0	0	0	1	0	1	8	0	0	0	0	0	0	0	0	1	0	1	1	0	107	1	8	24	3
0	0	22	1	1	1	1	1	0	1	0	0	0	0	1	7	2	1	0	1	0	0	0	0	1	1	1	1	0	107	1	8	25	3
0	0	30	1	1	1	1	1	0	0	0	0	0	0	1	8	2	0	0	0	0	0	0	0	1	1	1	1	0	107	1	8	27	3
0	0	23	1	1	1	1	1	0	0	0	0	1	0	1	8	2	0	0	0	0	0	0	0	1	3	1	1	0	107	1	8	29	3
0	0	13	1	1	1	1	0	0	1	0	0	0	0	1	3	#NULL!	1	1	1	1	0	0	0	0	1	1	1	0	94	1	5	#NULL!	#NULL!
0	0	4	1	1	1	0	0	0	0	0	0	0	0	1	4	0	0	0	0	0	0	0	0	1	4	1	1	0	88	1	4	16	1
0	0	28	1	1	1	1	1	0	0	0	0	0	0	1	6	1	0	0	0	0	1	0	0	1	0	1	0	1	88	1	4	19	2
0	0	31	1	1	1	1	1	1	1	0	0	0	0	1	9	0	1	1	1	1	0	0	0	0	0	1	0	1	93	1	5	25	3
0	0	9	1	1	1	1	0	0	0	0	0	0	0	1	3	1	0	0	0	0	0	0	0	0	1	1	1	0	68	1	0	8	0
0	0	12	1	1	1	1	0	0	1	0	0	0	0	1	8	1	1	0	1	0	0	0	0	1	3	1	1	0	91	1	5	25	3
0	0	72	1	1	1	1	1	1	0	0	0	0	0	1	7	1	0	0	0	0	0	0	0	0	2	1	1	0	84	1	3	20	2
0	0	6	1	1	1	0	0	0	0	0	0	0	0	1	6	2	0	0	0	0	0	0	0	0	0	1	1	0	68	1	0	14	1
0	0	1	1	0	0	0	0	0	0	0	0	0	0	1	3	0	0	0	0	0	0	0	0	1	1	1	1	0	79	1	2	9	0
0	0	98	1	1	1	1	1	1	1	0	0	0	0	1	5	2	1	0	1	0	0	0	0	1	0	1	0	1	74	1	1	15	1
0	0	19	1	1	1	1	1	0	0	0	0	0	0	1	5	2	0	0	0	0	0	0	0	1	0	1	1	0	88	1	4	16	1
0	0	2	1	1	0	0	0	0	0	0	0	0	0	1	7	1	0	0	0	0	1	0	0	1	0	1	0	1	90	1	5	22	3
0	0	11	1	1	1	1	0	0	0	0	0	0	0	1	7	1	0	0	0	0	1	0	0	1	0	1	0	1	90	1	5	22	3
0	0	27	1	1	1	1	1	0	0	0	0	0	0	1	6	2	0	0	0	0	0	0	0	1	0	1	1	0	92	1	5	19	2
0	0	18	1	1	1	1	1	0	0	0	0	0	1	1	3	0	0	0	0	0	0	0	0	1	0	1	1	0	69	1	0	10	1
0	0	18	1	1	1	1	1	0	0	0	0	0	1	1	4	0	0	0	0	0	0	0	0	1	3	1	1	0	87	1	4	19	2
0	0	2	1	1	0	0	0	0	0	0	0	0	0	1	9	0	1	0	1	0	0	0	0	1	6	1	1	0	71	1	1	25	3
0	0	33	1	1	1	1	1	1	1	0	0	0	0	1	6	1	1	0	1	0	0	0	0	1	5	1	0	1	79	1	2	22	3
0	0	25	1	1	1	1	1	0	0	0	0	0	0	1	6	0	0	0	0	0	0	0	0	1	9	1	0	1	79	1	2	25	3
0	0	5	1	1	1	0	0	0	0	0	0	0	0	1	3	0	0	0	0	0	0	0	0	0	3	1	1	0	71	1	1	10	1
0	0	14	1	1	1	1	1	0	0	0	0	0	0	1	3	0	0	0	0	0	0	0	0	1	0	1	0	1	85	1	4	12	1
0	0	8	1	1	1	1	0	0	0	0	0	0	0	1	4	1	0	0	0	0	0	1	0	1	4	1	0	1	85	1	4	19	2
0	0	1	1	0	0	0	0	0	0	0	0	0	0	1	3	0	0	0	0	0	0	0	0	0	1	1	0	1	82	1	3	12	1
0	0	3	1	1	1	0	0	0	0	0	0	0	0	1	3	1	0	0	0	0	0	0	0	0	1	1	0	1	74	1	1	11	1
0	0	7	1	1	1	1	0	0	0	0	0	1	0	1	7	0	0	0	0	0	0	0	1	1	1	1	1	0	90	1	5	20	2
0	0	62	1	1	1	1	1	1	0	0	0	0	0	1	7	2	0	0	0	0	0	0	1	1	3	1	1	0	90	1	5	24	3
0	0	60	1	1	1	1	1	1	0	0	0	0	1	1	7	2	0	0	0	0	0	0	0	1	1	1	1	0	78	1	2	23	3
0	0	2	1	1	0	0	0	0	0	0	0	0	0	1	3	2	0	0	0	0	0	0	0	0	3	1	1	0	91	1	5	16	1
0	0	21	1	1	1	1	1	0	0	0	0	1	0	1	6	0	0	0	0	0	0	0	0	1	1	1	1	0	92	1	5	18	2
0	0	11	1	1	1	1	0	0	1	0	0	0	0	1	7	0	0	1	1	0	0	0	0	0	3	1	0	1	76	1	2	21	3
0	0	2	1	1	0	0	0	0	0	0	0	0	0	1	3	0	0	0	0	0	0	0	0	0	2	1	0	1	66	1	0	10	1
0	0	3	1	1	1	0	0	0	0	0	0	1	0	1	3	0	1	0	1	0	0	0	1	0	2	1	1	0	70	1	1	9	0
0	0	25	1	1	1	1	1	0	1	0	0	0	0	1	8	0	1	0	1	0	0	0	1	0	6	1	1	0	70	1	1	23	3
0	0	5	1	1	1	0	0	0	0	0	0	0	0	1	3	0	0	0	0	0	0	0	0	0	0	1	0	1	67	1	0	8	0
0	0	6	1	1	1	0	0	0	0	0	0	0	0	1	5	0	0	0	0	0	0	0	0	1	5	1	1	0	91	1	5	20	2
0	0	1	1	0	0	0	0	0	0	0	0	1	0	1	4	0	0	0	0	0	0	0	0	1	0	1	0	1	86	1	4	14	1
0	0	19	1	1	1	1	1	0	0	0	0	0	0	1	2	0	0	0	0	0	0	0	0	0	0	1	0	1	75	1	2	8	0
0	0	3	1	1	1	0	0	0	0	0	0	0	1	1	3	0	0	0	0	0	0	0	0	1	2	1	0	1	88	1	4	18	2
0	0	6	1	1	1	0	0	0	0	0	0	0	0	1	4	0	0	0	0	0	0	0	0	1	0	1	1	0	85	1	4	12	1
0	0	6	1	1	1	0	0	0	1	1	0	0	0	1	4	1	0	0	0	0	0	0	0	1	0	1	0	1	91	1	5	16	1
0	0	1	1	0	0	0	0	0	0	0	0	1	0	1	8	2	0	0	0	0	0	0	0	1	6	1	0	1	91	1	5	31	3
0	0	15	1	1	1	1	1	0	0	0	0	0	0	1	5	0	0	0	0	0	0	0	0	0	0	1	0	1	84	1	3	15	1
0	0	2	1	1	0	0	0	0	0	0	0	0	0	1	6	0	0	0	0	0	0	0	1	1	2	1	0	1	86	1	4	20	2
0	0	3	1	1	1	0	0	0	0	0	0	0	1	1	5	0	0	0	0	0	0	0	0	1	4	1	0	1	70	1	1	21	3
0	0	5	1	1	1	0	0	0	0	0	0	0	0	1	4	0	0	0	0	0	0	0	0	0	6	1	1	0	84	1	3	17	2
0	0	8	1	1	1	1	0	0	0	0	0	1	0	1	4	0	0	0	0	0	0	0	0	0	1	1	0	1	77	1	2	13	1
0	0	34	1	1	1	1	1	1	0	0	0	0	0	1	7	2	0	0	0	0	0	0	1	0	0	1	0	1	77	1	2	20	2
0	0	4	1	1	1	0	0	0	0	0	0	0	0	1	5	0	0	0	0	0	1	0	1	1	2	1	0	1	78	1	2	16	1
0	0	39	1	1	1	1	1	1	0	0	0	0	0	1	6	0	0	0	0	0	0	0	0	1	2	1	1	0	93	1	5	19	2
0	0	65	1	1	1	1	1	1	0	0	0	0	0	1	7	2	0	0	0	0	0	0	0	1	0	1	0	1	83	1	3	21	3
0	0	8	1	1	1	1	0	0	0	0	0	1	0	1	8	1	0	0	0	0	0	0	0	1	0	1	0	1	83	1	3	22	3
0	0	29	1	1	1	1	1	0	0	0	0	0	0	1	7	2	0	0	0	0	0	0	0	1	2	1	0	1	83	1	3	23	3
0	0	40	1	1	1	1	1	1	0	0	0	0	0	1	3	1	0	0	0	0	0	0	0	0	0	1	0	1	83	1	3	12	1
0	0	10	1	1	1	1	0	0	0	0	0	0	0	1	8	1	0	0	0	0	1	0	0	0	2	1	0	1	83	1	3	24	3
0	0	28	1	1	1	1	1	0	0	0	0	0	0	1	6	2	0	0	0	0	0	0	0	0	1	1	1	0	90	1	5	20	2
0	0	21	1	1	1	1	1	0	1	0	0	0	1	1	3	0	1	0	1	0	0	0	0	1	6	1	0	1	78	1	2	20	2
0	0	2	1	1	0	0	0	0	0	0	0	0	0	1	7	1	0	0	0	0	0	0	0	1	0	1	1	0	100	1	7	22	3
0	0	69	1	1	1	1	1	1	0	0	0	0	0	1	2	0	0	0	0	0	0	0	0	0	1	1	0	1	78	1	2	9	0
0	0	7	1	1	1	1	0	0	0	0	0	0	0	1	5	0	0	0	0	0	0	0	0	1	3	1	0	1	94	1	5	20	2
0	0	9	1	1	1	1	0	0	0	0	0	1	0	1	4	2	0	0	0	0	0	0	0	1	6	1	0	1	94	1	5	23	3
0	0	9	1	1	1	1	0	0	0	0	0	1	0	1	7	1	0	0	0	0	0	0	0	0	4	1	0	1	94	1	5	26	3
0	0	5	1	1	1	0	0	0	0	0	0	1	0	1	3	0	0	0	0	0	0	0	0	1	4	1	1	0	65	1	0	10	1
0	0	27	1	1	1	1	1	0	0	0	0	0	1	1	6	0	0	0	0	0	0	0	0	1	1	1	1	0	66	1	0	17	2
0	0	5	1	1	1	0	0	0	0	0	0	1	0	1	5	0	0	0	0	0	0	0	0	1	1	1	0	1	65	1	0	13	1
0	0	14	1	1	1	1	1	0	0	0	0	0	0	1	2	0	0	0	0	0	0	0	0	0	0	1	0	1	78	1	2	8	0
0	0	14	1	1	1	1	1	0	0	0	0	0	0	1	5	2	0	0	0	0	0	0	0	1	1	1	1	0	94	1	5	18	2
0	0	18	1	1	1	1	1	0	1	0	0	0	0	1	6	2	0	1	1	0	0	0	0	1	3	1	1	0	94	1	5	22	3
0	0	6	1	1	1	0	0	0	0	0	0	0	0	1	3	0	0	0	0	0	0	0	0	1	0	1	1	0	79	1	2	8	0
0	0	6	1	1	1	0	0	0	0	0	0	0	0	1	5	0	1	0	1	0	0	0	1	1	0	1	0	1	80	1	3	15	1
0	0	12	1	1	1	1	0	0	0	0	0	0	0	1	3	1	0	0	0	0	0	0	0	0	0	1	0	1	67	1	0	9	0
0	0	7	1	1	1	1	0	0	1	1	0	0	0	1	5	0	0	1	1	0	0	0	0	0	8	1	1	0	90	1	5	23	3
0	0	132	1	1	1	1	1	1	0	0	0	0	0	1	6	2	1	0	1	0	0	0	0	1	2	1	1	0	93	1	5	21	3
0	0	18	1	1	1	1	1	0	0	0	0	1	0	1	6	0	0	0	0	0	0	0	0	0	3	1	0	1	67	1	0	17	2
0	0	22	1	1	1	1	1	0	0	0	0	0	0	1	6	1	1	0	1	0	0	1	1	1	3	1	1	0	80	1	3	19	2
0	0	46	1	1	1	1	1	1	0	0	0	0	0	1	5	2	1	0	1	0	0	0	0	1	5	1	1	0	80	1	3	20	2
0	0	1	1	0	0	0	0	0	0	0	0	0	0	1	4	0	0	0	0	0	0	0	0	0	0	1	0	1	70	1	1	11	1
0	0	62	1	1	1	1	1	1	0	0	0	0	0	1	6	0	0	0	0	0	0	0	0	1	0	1	1	0	92	1	5	17	2
0	0	9	1	1	1	1	0	0	1	0	0	0	1	1	8	#NULL!	1	0	1	0	0	0	0	1	0	1	0	1	89	1	4	#NULL!	#NULL!
0	0	23	1	1	1	1	1	0	0	0	0	0	0	1	4	1	0	0	0	0	0	0	0	0	1	1	1	0	76	1	2	12	1
0	0	3	1	1	1	0	0	0	1	1	0	0	0	1	9	2	1	0	1	0	0	0	0	1	6	1	1	0	69	1	0	26	3
0	0	7	1	1	1	1	0	0	0	0	0	0	0	1	1	0	0	0	0	0	0	0	0	0	0	1	0	1	92	1	5	9	0
0	0	11	1	1	1	1	0	0	0	0	0	0	0	1	6	0	0	0	0	0	0	0	0	0	2	1	0	1	74	1	1	17	2
0	0	12	1	1	1	1	0	0	0	0	0	0	0	1	7	0	0	0	0	0	0	0	1	1	0	1	0	1	88	1	4	20	2
0	0	40	1	1	1	1	1	1	0	0	0	0	0	1	6	1	0	0	0	0	0	0	0	0	2	1	1	0	81	1	3	18	2
0	0	56	1	1	1	1	1	1	0	0	0	1	0	1	6	2	0	0	0	0	0	0	0	0	6	1	1	0	81	1	3	23	3
0	0	11	1	1	1	1	0	0	1	0	0	0	0	1	8	2	0	0	0	0	0	0	0	0	7	1	0	1	78	1	2	29	3
0	0	42	1	1	1	1	1	1	0	0	0	0	0	1	6	0	0	0	0	0	0	0	0	1	0	1	0	1	76	1	2	16	1
0	0	12	1	1	1	1	0	0	0	0	0	0	0	1	4	2	0	0	0	0	0	0	0	0	3	1	0	1	83	1	3	18	2
0	0	7	1	1	1	1	0	0	0	0	0	1	0	1	5	0	0	0	0	0	0	0	1	1	0	1	0	1	75	1	2	14	1
0	0	8	1	1	1	1	0	0	0	0	0	1	0	1	5	0	0	0	0	0	0	0	1	1	0	1	0	1	75	1	2	14	1
0	0	13	1	1	1	1	0	0	0	0	0	1	0	1	6	0	0	0	0	0	0	0	1	1	0	1	0	1	75	1	2	16	1
0	0	29	1	1	1	1	1	0	0	0	0	1	0	1	6	0	0	0	0	0	0	0	1	1	0	1	0	1	75	1	2	16	1
0	0	1	1	0	0	0	0	0	0	0	0	0	0	1	6	0	0	0	0	0	0	0	1	1	0	1	0	1	75	1	2	16	1
0	0	6	1	1	1	0	0	0	0	0	0	1	1	1	5	0	0	0	0	0	0	0	1	1	3	1	0	1	75	1	2	21	3
0	0	1	1	0	0	0	0	0	0	0	0	0	0	1	3	#NULL!	0	0	0	0	0	0	0	0	0	1	0	1	72	1	1	#NULL!	#NULL!
0	0	1	1	0	0	0	0	0	0	0	0	0	0	1	2	0	0	0	0	0	0	0	0	0	4	1	0	1	78	1	2	12	1
0	0	22	1	1	1	1	1	0	0	0	0	0	0	1	4	0	0	0	0	0	0	0	0	0	0	1	1	0	69	1	0	8	0
0	0	5	1	1	1	0	0	0	1	1	0	0	0	1	4	0	0	1	1	0	0	0	0	1	5	1	0	1	90	1	5	20	2
0	0	7	1	1	1	1	0	0	0	0	0	0	0	1	6	0	0	0	0	0	0	0	0	0	0	1	1	0	97	1	6	18	2
0	0	18	1	1	1	1	1	0	0	0	0	1	0	1	6	0	0	0	0	0	0	0	0	0	3	1	1	0	97	1	6	21	3
0	0	2	1	1	0	0	0	0	0	0	0	0	0	1	7	0	0	0	0	0	0	0	0	1	5	1	1	0	97	1	6	25	3
0	0	2	1	1	0	0	0	0	0	0	0	0	0	1	4	0	0	0	0	0	0	0	0	0	2	1	0	1	74	1	1	13	1
0	0	36	1	1	1	1	1	1	0	0	0	0	0	1	4	2	1	0	1	0	0	0	0	1	0	1	0	1	91	1	5	17	2
0	0	15	1	1	1	1	1	0	0	0	0	0	1	1	3	1	0	0	0	0	0	0	0	1	1	1	0	1	91	1	5	19	2
0	0	9	1	1	1	1	0	0	0	0	0	1	0	1	3	1	0	0	0	0	0	0	0	0	0	1	0	1	88	1	4	13	1
0	0	10	1	1	1	1	0	0	0	0	0	0	0	1	4	0	0	0	0	0	0	0	0	0	2	1	0	1	72	1	1	13	1
0	0	1	1	0	0	0	0	0	0	0	0	0	0	1	6	0	0	0	0	0	0	0	0	1	0	1	0	1	72	1	1	15	1
0	0	2	1	1	0	0	0	0	0	0	0	0	0	1	7	0	0	0	0	0	0	0	0	1	0	1	0	1	72	1	1	17	2
0	0	5	1	1	1	0	0	0	0	0	0	0	0	1	3	0	0	0	0	0	0	0	0	0	3	1	1	0	66	1	0	9	0
0	0	2	1	1	0	0	0	0	0	0	0	0	0	1	4	1	0	0	0	0	0	0	0	0	5	1	1	0	76	1	2	16	1
0	0	10	1	1	1	1	0	0	0	0	0	0	0	1	4	0	0	0	0	0	0	0	0	0	0	1	1	0	92	1	5	13	1
0	0	20	1	1	1	1	1	0	0	0	0	1	0	1	2	0	0	0	0	0	0	0	0	0	1	1	0	1	83	1	3	10	1
0	0	9	1	1	1	1	0	0	0	0	0	0	0	1	4	0	0	0	0	0	0	0	0	0	1	1	0	1	83	1	3	14	1
0	0	6	1	1	1	0	0	0	0	0	0	0	0	1	1	0	0	0	0	0	0	0	0	0	1	1	0	1	70	1	1	6	0
0	0	18	1	1	1	1	1	0	0	0	0	0	0	1	5	1	0	0	0	0	0	0	1	1	2	1	0	1	90	1	5	20	2
0	0	28	1	1	1	1	1	0	0	0	0	0	1	1	6	0	0	0	0	0	0	0	0	1	0	1	1	0	92	1	5	21	3
0	0	3	1	1	1	0	0	0	0	0	0	1	0	1	6	0	0	0	0	0	0	0	0	0	1	1	1	0	73	1	1	14	1
0	0	33	1	1	1	1	1	1	0	0	0	0	0	1	7	2	0	0	0	0	0	0	0	0	0	1	1	0	73	1	1	17	2
0	0	4	1	1	1	0	0	0	0	0	0	1	0	1	7	0	0	0	0	0	0	0	0	0	5	1	1	0	73	1	1	20	2
0	0	12	1	1	1	1	0	0	0	0	0	1	0	1	3	0	0	0	0	0	0	0	0	1	2	1	0	1	80	1	3	13	1
0	0	6	1	1	1	0	0	0	0	0	0	0	0	1	5	0	0	0	0	0	0	0	0	1	1	1	1	0	80	1	3	14	1
0	0	7	1	1	1	1	0	0	0	0	0	0	1	1	4	0	0	0	0	0	0	0	1	1	3	1	1	0	80	1	3	18	2
0	0	27	1	1	1	1	1	0	0	0	0	0	0	1	7	0	0	0	0	0	0	0	1	1	2	1	1	0	83	1	3	19	2
0	0	17	1	1	1	1	1	0	0	0	0	0	0	1	7	2	0	0	0	0	0	0	0	0	3	1	0	1	92	1	5	26	3
0	0	6	1	1	1	0	0	0	0	0	0	0	0	1	3	0	0	0	0	0	0	0	0	0	2	1	1	0	76	1	2	10	1
0	0	15	1	1	1	1	1	0	0	0	0	0	1	1	2	0	0	0	0	0	0	0	0	1	1	1	0	1	73	1	1	12	1
0	0	2	1	1	0	0	0	0	0	0	0	0	0	1	3	0	0	0	0	0	0	0	0	1	0	1	0	1	84	1	3	11	1
0	0	43	1	1	1	1	1	1	0	0	0	0	0	1	5	2	0	0	0	0	0	0	0	0	0	1	1	0	98	1	6	18	2
0	0	9	1	1	1	1	0	0	0	0	0	1	0	1	5	0	0	0	0	0	0	0	0	0	1	1	1	0	85	1	4	15	1
0	0	30	1	1	1	1	1	0	1	0	0	0	0	1	7	2	0	1	1	0	0	0	0	0	0	1	0	1	87	1	4	22	3
0	0	7	1	1	1	1	0	0	0	0	0	0	0	1	6	0	0	0	0	0	0	0	0	0	1	1	0	1	96	1	6	21	3
0	0	2	1	1	0	0	0	0	1	1	1	0	0	1	9	1	0	0	0	0	0	0	1	1	4	1	0	1	91	1	5	30	3
0	0	7	1	1	1	1	0	0	0	0	0	0	0	1	4	0	0	0	0	0	1	0	1	1	3	1	1	0	86	1	4	15	1
0	0	5	1	1	1	0	0	0	0	0	0	1	0	1	5	0	0	0	0	0	0	0	0	1	3	1	1	0	86	1	4	17	2
0	0	12	1	1	1	1	0	0	0	0	0	0	0	1	5	0	0	0	0	0	0	0	0	0	0	1	0	1	86	1	4	16	1
0	0	33	1	1	1	1	1	1	0	0	0	0	0	1	5	0	0	0	0	0	0	0	1	0	3	1	0	1	86	1	4	19	2
0	0	49	1	1	1	1	1	1	1	0	0	0	0	1	6	2	1	0	1	0	0	0	0	0	0	1	1	0	82	1	3	17	2
0	0	6	1	1	1	0	0	0	0	0	0	0	0	1	6	2	0	0	0	0	0	0	0	1	0	1	1	0	94	1	5	19	2
0	0	4	1	1	1	0	0	0	0	0	0	0	0	1	6	0	0	0	0	0	0	0	0	0	0	1	0	1	74	1	1	15	1
0	0	13	1	1	1	1	0	0	0	0	0	0	0	1	4	0	0	0	0	0	0	0	0	0	0	1	1	0	89	1	4	12	1
0	0	3	1	1	1	0	0	0	0	0	0	0	0	1	3	0	0	0	0	0	0	0	0	0	0	1	1	0	88	1	4	10	1
0	0	1	1	0	0	0	0	0	0	0	0	0	0	1	7	0	0	0	0	0	0	0	0	0	1	1	1	0	87	1	4	19	2
0	0	3	1	1	1	0	0	0	1	1	0	0	0	1	6	#NULL!	0	0	0	0	0	0	0	0	2	1	1	0	86	1	4	#NULL!	#NULL!
0	0	4	1	1	1	0	0	0	0	0	0	1	0	1	7	0	0	0	0	0	0	0	0	0	0	1	1	0	86	1	4	18	2
0	0	13	1	1	1	1	0	0	0	0	0	0	1	1	5	1	0	0	0	0	0	0	0	1	3	1	1	0	81	1	3	21	3
0	0	18	1	1	1	1	1	0	0	0	0	1	0	1	5	2	0	0	0	0	0	0	0	0	0	1	1	0	97	1	6	18	2
0	0	4	1	1	1	0	0	0	0	0	0	0	0	1	2	0	0	0	0	0	0	0	0	0	0	1	0	1	73	1	1	7	0
0	0	3	1	1	1	0	0	0	0	0	0	0	0	1	6	0	0	0	0	0	0	0	0	1	3	1	1	0	93	1	5	20	2
0	0	25	1	1	1	1	1	0	0	0	0	0	0	1	5	0	0	0	0	0	1	0	1	0	4	1	0	1	74	1	1	17	2
0	0	46	1	1	1	1	1	1	0	0	0	1	0	1	6	0	0	0	0	0	0	0	0	1	1	1	1	0	94	1	5	18	2
0	0	24	1	1	1	1	1	0	1	0	0	0	0	1	6	0	1	0	1	0	0	0	0	1	9	1	1	0	94	1	5	26	3
0	0	9	1	1	1	1	0	0	0	0	0	0	0	1	4	0	0	0	0	0	0	0	0	0	1	1	1	0	90	1	5	14	1
0	0	72	1	1	1	1	1	1	0	0	0	0	0	1	5	1	0	0	0	0	0	0	0	0	1	1	1	0	93	1	5	17	2
0	0	12	1	1	1	1	0	0	0	0	0	0	0	1	6	0	0	0	0	0	0	0	1	0	0	1	1	0	83	1	3	15	1
0	0	8	1	1	1	1	0	0	1	0	0	0	0	1	8	0	1	0	1	0	0	0	0	0	10	1	0	1	78	1	2	30	3
0	0	2	1	1	0	0	0	0	0	0	0	0	0	1	5	#NULL!	0	0	0	0	0	0	0	1	0	1	0	1	81	1	3	#NULL!	#NULL!
0	0	3	1	1	1	0	0	0	0	0	0	0	1	1	4	0	0	0	0	0	0	0	0	1	3	1	0	1	81	1	3	20	2
0	0	6	1	1	1	0	0	0	0	0	0	0	1	1	6	0	0	0	0	0	0	0	0	1	3	1	0	1	81	1	3	24	3
0	0	13	1	1	1	1	0	0	0	0	0	1	0	1	3	0	0	0	0	0	0	0	0	1	3	1	0	1	87	1	4	15	1
0	0	22	1	1	1	1	1	0	0	0	0	0	0	1	4	0	0	0	0	0	0	0	0	1	4	1	0	1	72	1	1	15	1
0	0	1	1	0	0	0	0	0	0	0	0	1	0	1	5	0	0	0	0	0	0	0	0	0	1	1	0	1	83	1	3	16	1
0	0	19	1	1	1	1	1	0	0	0	0	0	0	1	6	0	0	0	0	0	0	0	0	0	4	1	0	1	83	1	3	21	3
0	0	33	1	1	1	1	1	1	0	0	0	0	0	1	5	0	0	0	0	0	0	0	1	1	0	1	0	1	87	1	4	16	1
0	0	11	1	1	1	1	0	0	0	0	0	1	0	1	5	0	0	0	0	0	0	0	1	1	2	1	0	1	87	1	4	18	2
0	0	21	1	1	1	1	1	0	0	0	0	0	0	1	5	2	0	0	0	0	0	0	0	1	2	1	0	1	89	1	4	20	2
0	0	1	1	0	0	0	0	0	0	0	0	0	0	1	6	0	0	0	0	0	0	0	0	0	0	1	1	0	94	1	5	17	2
0	0	6	1	1	1	0	0	0	0	0	0	0	1	1	4	0	0	0	0	0	0	0	0	1	3	1	0	1	89	1	4	21	3
0	0	2	1	1	0	0	0	0	0	0	0	0	0	1	4	2	0	0	0	0	0	0	0	1	1	1	1	0	83	1	3	14	1
0	0	21	1	1	1	1	1	0	0	0	0	0	0	1	6	0	0	0	0	0	0	0	0	0	0	1	1	0	87	1	4	16	1
0	0	10	1	1	1	1	0	0	0	0	0	0	0	1	6	0	0	0	0	0	1	0	1	1	5	1	0	1	89	1	4	23	3
0	0	2	1	1	0	0	0	0	1	1	1	0	0	1	5	#NULL!	0	1	1	0	0	0	0	0	2	1	0	1	94	1	5	#NULL!	#NULL!
0	0	2	1	1	0	0	0	0	0	0	0	0	0	1	2	0	0	0	0	0	0	0	0	0	0	1	0	1	68	1	0	6	0
0	0	13	1	1	1	1	0	0	0	0	0	1	0	1	2	0	0	0	0	0	0	0	0	0	1	1	0	1	67	1	0	7	0
0	0	6	1	1	1	0	0	0	0	0	0	0	0	1	7	0	0	0	0	0	0	0	0	0	0	1	0	1	67	1	0	16	1
0	0	3	1	1	1	0	0	0	1	1	0	0	0	1	6	#NULL!	0	0	0	0	0	0	0	1	4	1	0	1	97	1	6	#NULL!	#NULL!
0	0	4	1	1	1	0	0	0	1	1	0	0	1	1	6	0	0	1	1	0	1	0	0	1	4	1	1	0	96	1	6	26	3
0	0	10	1	1	1	1	0	0	0	0	0	0	0	1	8	0	0	0	0	0	0	0	0	1	2	1	1	0	90	1	5	23	3
0	0	12	1	1	1	1	0	0	1	0	0	0	0	1	7	0	1	1	1	1	0	0	0	0	6	1	1	0	92	1	5	25	3
0	0	10	1	1	1	1	0	0	0	0	0	0	0	1	2	2	0	0	0	0	0	0	0	0	3	1	0	1	76	1	2	13	1
0	0	11	1	1	1	1	0	0	0	0	0	0	0	1	5	2	0	0	0	0	0	0	0	0	2	1	1	0	84	1	3	17	2
0	0	4	1	1	1	0	0	0	0	0	0	0	0	1	6	0	0	0	0	0	1	0	0	0	3	1	1	0	84	1	3	18	2
0	0	2	1	1	0	0	0	0	0	0	0	0	0	1	9	0	1	0	1	0	0	0	0	1	1	1	0	1	86	1	4	25	3
0	0	20	1	1	1	1	1	0	0	0	0	0	0	1	4	0	0	0	0	0	1	0	1	0	0	1	0	1	87	1	4	14	1
0	0	21	1	1	1	1	1	0	0	0	0	0	0	1	6	2	0	0	0	0	0	0	1	1	0	1	1	0	88	1	4	18	2
0	0	26	1	1	1	1	1	0	0	0	0	0	0	1	6	1	0	0	0	0	0	0	0	1	1	1	1	0	88	1	4	18	2
0	0	15	1	1	1	1	1	0	0	0	0	1	1	1	5	2	0	0	0	0	0	0	0	1	1	1	1	0	88	1	4	21	3
0	0	106	1	1	1	1	1	1	1	0	0	0	0	1	7	2	1	0	1	0	0	0	0	0	1	1	0	1	86	1	4	23	3
0	0	25	1	1	1	1	1	0	0	0	0	0	0	1	5	1	0	0	0	0	0	0	0	0	4	1	1	0	87	1	4	19	2
0	0	106	1	1	1	1	1	1	0	0	0	1	0	1	6	0	0	0	0	0	1	0	0	1	1	1	0	1	79	1	2	17	2
0	0	13	1	1	1	1	0	0	0	0	0	1	1	1	7	0	0	0	0	0	0	0	0	1	0	1	0	1	79	1	2	22	3
0	0	8	1	1	1	1	0	0	0	0	0	0	1	1	7	1	0	0	0	0	1	0	1	1	6	1	0	1	79	1	2	29	3
0	0	26	1	1	1	1	1	0	0	0	0	0	0	1	5	2	0	0	0	0	0	0	0	0	1	1	1	0	94	1	5	18	2
0	0	1	1	0	0	0	0	0	0	0	0	0	0	1	6	0	0	0	0	0	0	0	0	1	1	1	1	0	96	1	6	19	2
0	0	16	1	1	1	1	1	0	1	0	0	0	0	1	7	0	0	1	1	0	0	0	0	0	2	1	0	1	78	1	2	20	2
0	0	41	1	1	1	1	1	1	0	0	0	0	0	1	5	2	0	0	0	0	1	0	1	1	1	1	0	1	97	1	6	21	3
0	0	5	1	1	1	0	0	0	0	0	0	0	0	1	4	0	0	0	0	0	0	0	0	0	2	1	0	1	88	1	4	16	1
0	0	3	1	1	1	0	0	0	0	0	0	0	0	1	2	0	0	0	0	0	0	0	0	1	0	1	0	1	67	1	0	6	0
0	0	16	1	1	1	1	1	0	0	0	0	0	0	1	7	0	1	0	1	0	0	0	0	1	6	1	1	0	82	1	3	23	3
0	0	12	1	1	1	1	0	0	0	0	0	0	0	1	4	1	0	0	0	0	0	0	1	0	0	1	0	1	78	1	2	13	1
0	0	8	1	1	1	1	0	0	0	0	0	0	0	1	5	2	0	0	0	0	0	0	0	0	3	1	0	1	78	1	2	19	2
0	0	64	1	1	1	1	1	1	0	0	0	0	0	1	6	2	0	0	0	0	0	0	1	0	2	1	0	1	78	1	2	20	2
0	0	3	1	1	1	0	0	0	0	0	0	0	0	1	3	2	0	0	0	0	0	0	0	1	4	1	1	0	93	1	5	17	2
0	0	20	1	1	1	1	1	0	0	0	0	1	0	1	6	0	0	0	0	0	0	0	0	1	2	1	1	0	86	1	4	18	2
0	0	2	1	1	0	0	0	0	0	0	0	1	0	1	5	0	0	0	0	0	0	0	0	0	0	1	1	0	85	1	4	14	1
0	0	7	1	1	1	1	0	0	0	0	0	1	0	1	5	0	0	0	0	0	0	0	0	0	5	1	1	0	85	1	4	19	2
0	0	13	1	1	1	1	0	0	0	0	0	1	0	1	3	0	0	0	0	0	0	0	0	0	0	1	0	1	80	1	3	11	1
0	0	20	1	1	1	1	1	0	0	0	0	0	0	1	7	0	0	0	0	0	0	0	0	0	4	1	0	1	77	1	2	22	3
0	0	7	1	1	1	1	0	0	0	0	0	0	0	1	7	0	0	0	0	0	0	0	0	0	0	1	0	1	81	1	3	19	2
0	0	71	1	1	1	1	1	1	0	0	0	0	0	1	7	2	1	0	1	0	0	0	0	1	2	1	0	1	81	1	3	23	3
0	0	6	1	1	1	0	0	0	0	0	0	0	0	1	7	0	0	0	0	0	0	0	0	1	1	1	1	0	83	1	3	18	2
0	0	9	1	1	1	1	0	0	0	0	0	1	1	1	7	0	0	0	0	0	1	0	0	1	2	1	1	0	83	1	3	23	3
0	0	54	1	1	1	1	1	1	0	0	0	1	1	1	7	0	0	0	0	0	1	0	0	1	9	1	1	0	83	1	3	30	3
0	0	6	1	1	1	0	0	0	0	0	0	0	0	1	4	0	0	0	0	0	0	0	0	0	0	1	0	1	88	1	4	14	1
0	0	11	1	1	1	1	0	0	0	0	0	0	1	1	6	1	0	0	0	0	0	0	0	0	2	1	0	1	75	1	2	23	3
0	0	11	1	1	1	1	0	0	0	0	0	1	1	1	7	0	1	0	1	0	0	0	0	0	4	1	0	1	75	1	2	26	3
0	0	40	1	1	1	1	1	1	1	0	0	0	0	1	4	0	0	1	1	0	0	0	0	0	0	1	0	1	78	1	2	12	1
0	0	21	1	1	1	1	1	0	0	0	0	0	0	1	7	0	0	0	0	0	0	0	0	0	2	1	1	0	75	1	2	18	2
0	0	10	1	1	1	1	0	0	1	0	0	0	1	1	6	0	0	1	1	0	0	0	1	1	2	1	0	1	87	1	4	24	3
0	0	2	1	1	0	0	0	0	0	0	0	1	0	1	3	0	1	1	1	1	0	0	0	1	2	1	1	0	67	1	0	8	0
0	0	7	1	1	1	1	0	0	0	0	0	0	0	1	9	1	1	0	1	0	0	0	0	1	0	1	1	0	67	1	0	19	2
0	0	35	1	1	1	1	1	1	0	0	0	0	0	1	5	0	0	0	0	0	0	0	0	1	0	1	0	1	89	1	4	16	1
0	0	15	1	1	1	1	1	0	0	0	0	1	0	1	6	0	0	0	0	0	0	0	0	1	0	1	0	1	89	1	4	18	2
0	0	2	1	1	0	0	0	0	0	0	0	1	0	1	6	0	0	0	0	0	0	0	0	1	1	1	0	1	89	1	4	19	2
0	0	43	1	1	1	1	1	1	0	0	0	0	0	1	6	0	0	0	0	0	0	0	0	1	1	1	0	1	89	1	4	19	2
0	0	18	1	1	1	1	1	0	0	0	0	1	0	1	6	0	0	0	0	0	0	0	1	1	2	1	0	1	80	1	3	19	2
0	0	7	1	1	1	1	0	0	0	0	0	0	0	1	6	0	0	0	0	0	0	0	0	0	5	1	0	1	80	1	3	22	3
0	0	7	1	1	1	1	0	0	1	1	0	0	0	1	8	0	0	1	1	0	0	0	0	0	7	1	0	1	94	1	5	30	3
0	0	1	1	0	0	0	0	0	0	0	0	1	0	1	4	#NULL!	0	0	0	0	0	0	0	1	0	1	0	1	76	1	2	#NULL!	#NULL!
0	0	51	1	1	1	1	1	1	0	0	0	1	0	1	5	0	0	0	0	0	0	0	0	1	0	1	0	1	76	1	2	14	1
0	0	2	1	1	0	0	0	0	0	0	0	0	0	1	7	0	0	0	0	0	0	0	1	1	0	1	0	1	76	1	2	18	2
0	0	6	1	1	1	0	0	0	0	0	0	0	0	1	5	0	0	0	0	0	0	0	0	0	1	1	0	1	73	1	1	14	1
0	0	28	1	1	1	1	1	0	0	0	0	0	0	1	4	2	0	0	0	0	0	0	0	0	5	1	0	1	90	1	5	22	3
0	0	6	1	1	1	0	0	0	0	0	0	1	1	1	2	0	0	0	0	0	0	0	0	0	0	1	0	1	86	1	4	14	1
0	0	33	1	1	1	1	1	1	0	0	0	0	0	1	6	2	0	0	0	0	0	0	0	1	0	1	1	0	83	1	3	17	2
0	0	6	1	1	1	0	0	0	0	0	0	0	1	1	6	0	0	0	0	0	0	0	0	0	0	1	1	0	83	1	3	19	2
0	0	3	1	1	1	0	0	0	0	0	0	1	0	1	7	0	0	0	0	0	0	0	0	0	0	1	0	1	76	1	2	18	2
0	0	11	1	1	1	1	0	0	1	0	0	0	0	1	7	1	1	1	1	1	1	0	1	1	1	1	0	1	76	1	2	20	2
0	0	1	1	0	0	0	0	0	0	0	0	0	0	1	1	0	0	0	0	0	0	0	0	0	0	1	0	1	89	1	4	8	0
0	0	4	1	1	1	0	0	0	0	0	0	0	0	1	4	1	1	0	1	0	0	1	0	0	0	1	1	0	72	1	1	10	1
0	0	7	1	1	1	1	0	0	0	0	0	1	0	1	3	0	0	0	0	0	0	0	0	1	0	1	1	0	91	1	5	11	1
0	0	3	1	1	1	0	0	0	0	0	0	0	0	1	3	1	0	0	0	0	0	0	0	1	0	1	1	0	91	1	5	12	1
0	0	7	1	1	1	1	0	0	0	0	0	0	0	1	3	0	0	0	0	0	0	0	0	0	0	1	0	1	71	1	1	9	0
0	0	3	1	1	1	0	0	0	0	0	0	0	0	1	8	#NULL!	0	0	0	0	0	0	0	0	3	1	1	0	83	1	3	#NULL!	#NULL!
0	0	3	1	1	1	0	0	0	0	0	0	1	0	1	6	0	1	0	1	0	1	0	1	1	0	1	0	1	95	1	6	20	2
0	0	6	1	1	1	0	0	0	0	0	0	0	0	1	7	0	0	0	0	0	1	0	1	1	3	1	0	1	95	1	6	25	3
0	0	1	1	0	0	0	0	0	0	0	0	0	0	1	3	1	0	0	0	0	0	0	0	1	0	1	1	0	91	1	5	12	1
0	0	39	1	1	1	1	1	1	0	0	0	1	0	1	4	0	0	0	0	0	1	0	0	1	0	1	1	0	91	1	5	13	1
0	0	4	1	1	1	0	0	0	1	1	0	0	1	1	8	1	0	0	0	0	1	0	0	1	1	1	1	0	91	1	5	27	3
0	0	7	1	1	1	1	0	0	0	0	0	0	0	1	4	1	0	0	0	0	0	0	0	0	0	1	0	1	88	1	4	15	1
0	0	35	1	1	1	1	1	1	0	0	0	0	0	1	5	1	1	0	1	0	0	0	0	1	0	1	1	0	86	1	4	15	1
0	0	8	1	1	1	1	0	0	0	0	0	0	0	1	5	0	0	0	0	0	0	0	1	1	3	1	0	1	84	1	3	18	2
0	0	23	1	1	1	1	1	0	0	0	0	0	0	1	6	0	0	0	0	0	0	0	0	0	2	1	1	0	94	1	5	19	2
0	0	8	1	1	1	1	0	0	0	0	0	1	0	1	7	0	0	0	0	0	1	0	1	1	2	1	0	1	91	1	5	23	3
0	0	10	1	1	1	1	0	0	1	0	0	0	0	1	7	0	0	1	1	0	1	0	1	1	9	1	0	1	91	1	5	30	3
0	0	1	1	0	0	0	0	0	0	0	0	0	0	1	2	0	0	0	0	0	0	0	0	0	0	1	0	1	75	1	2	8	0
0	0	8	1	1	1	1	0	0	0	0	0	1	0	1	2	1	0	0	0	0	0	0	0	0	7	1	0	1	65	1	0	14	1
0	0	3	1	1	1	0	0	0	0	0	0	0	1	1	8	0	0	0	0	0	0	0	0	0	3	1	1	0	88	1	4	27	3
0	0	3	1	1	1	0	0	0	0	0	0	0	0	1	4	0	0	0	0	0	0	0	0	0	1	1	1	0	72	1	1	10	1
0	0	19	1	1	1	1	1	0	0	0	0	0	0	1	5	1	0	0	0	0	0	0	1	1	3	1	1	0	72	1	1	15	1
0	0	13	1	1	1	1	0	0	0	0	0	0	0	1	6	2	0	0	0	0	0	0	0	1	0	1	1	0	97	1	6	20	2
0	0	77	1	1	1	1	1	1	0	0	0	0	0	1	5	0	1	0	1	0	0	0	0	0	2	1	0	1	92	1	5	19	2
0	0	2	1	1	0	0	0	0	0	0	0	0	0	1	7	0	0	0	0	0	1	0	0	1	0	1	0	1	92	1	5	21	3
0	0	10	1	1	1	1	0	0	0	0	0	0	0	1	6	2	1	0	1	0	1	0	0	1	2	1	0	1	92	1	5	23	3
0	0	1	1	0	0	0	0	0	0	0	0	0	0	1	7	#NULL!	0	0	0	0	0	0	0	1	2	1	0	1	89	1	4	#NULL!	#NULL!
0	0	23	1	1	1	1	1	0	0	0	0	0	0	1	7	0	0	0	0	0	0	0	0	1	0	1	0	1	89	1	4	20	2
0	0	6	1	1	1	0	0	0	0	0	0	0	0	1	6	0	0	0	0	0	0	0	0	0	0	1	0	1	94	1	5	19	2
0	0	12	1	1	1	1	0	0	1	0	0	0	0	1	6	0	0	1	1	0	0	0	0	1	3	1	0	1	94	1	5	22	3
0	0	7	1	1	1	1	0	0	0	0	0	0	0	1	5	0	0	0	0	0	0	0	0	0	0	1	1	0	88	1	4	14	1
0	0	20	1	1	1	1	1	0	0	0	0	0	0	1	5	0	0	0	0	0	0	0	0	0	0	1	0	1	83	1	3	15	1
0	0	44	1	1	1	1	1	1	0	0	0	0	0	1	6	0	0	0	0	0	0	0	0	1	1	1	0	1	94	1	5	20	2
0	0	56	1	1	1	1	1	1	0	0	0	1	0	1	6	1	0	0	0	0	0	0	0	0	1	1	0	1	94	1	5	21	3
0	0	2	1	1	0	0	0	0	0	0	0	0	0	1	5	0	0	0	0	0	0	0	0	0	0	1	0	1	98	1	6	18	2
0	0	32	1	1	1	1	1	1	0	0	0	0	0	1	6	2	1	0	1	0	0	0	0	0	4	1	0	1	98	1	6	26	3
0	0	31	1	1	1	1	1	1	1	0	0	0	0	1	4	2	0	1	1	0	1	0	0	1	0	1	0	1	91	1	5	17	2
0	0	10	1	1	1	1	0	0	0	0	0	1	1	1	3	2	1	0	1	0	0	1	1	1	3	1	0	1	76	1	2	19	2
0	0	4	1	1	1	0	0	0	0	0	0	0	0	1	3	0	0	0	0	0	0	0	1	0	2	1	0	1	71	1	1	11	1
0	0	1	1	0	0	0	0	0	0	0	0	0	0	1	2	0	0	0	0	0	0	0	0	0	0	1	1	0	71	1	1	5	0
0	0	16	1	1	1	1	1	0	0	0	0	0	0	1	6	0	0	0	0	0	1	0	0	0	3	1	0	1	82	1	3	20	2
0	0	68	1	1	1	1	1	1	0	0	0	1	0	1	6	1	0	0	0	0	0	0	0	0	6	1	0	1	87	1	4	25	3
0	0	21	1	1	1	1	1	0	0	0	0	1	0	1	4	1	0	0	0	0	0	0	0	1	1	1	0	1	92	1	5	17	2
0	0	3	1	1	1	0	0	0	0	0	0	1	0	1	6	0	0	0	0	0	0	0	0	1	0	1	0	1	92	1	5	19	2
0	0	16	1	1	1	1	1	0	0	0	0	0	0	1	6	0	0	0	0	0	0	0	0	1	0	1	0	1	92	1	5	19	2
0	0	4	1	1	1	0	0	0	0	0	0	0	0	1	9	0	1	0	1	0	0	0	0	1	0	1	0	1	92	1	5	25	3
0	0	3	1	1	1	0	0	0	0	0	0	0	0	1	4	0	0	0	0	0	0	0	0	0	6	1	0	1	78	1	2	18	2
0	0	11	1	1	1	1	0	0	0	0	0	1	0	1	3	0	0	0	0	0	0	0	1	1	0	1	0	1	91	1	5	13	1
0	0	1	1	0	0	0	0	0	0	0	0	1	0	1	4	0	0	0	0	0	0	0	1	1	1	1	0	1	91	1	5	16	1
0	0	5	1	1	1	0	0	0	0	0	0	0	0	1	3	0	0	0	0	0	0	0	0	0	5	1	1	0	85	1	4	15	1
0	0	12	1	1	1	1	0	0	0	0	0	0	0	1	3	2	0	0	0	0	0	0	0	0	1	1	1	0	68	1	0	9	0
0	0	2	1	1	0	0	0	0	0	0	0	1	0	1	3	0	0	0	0	0	0	0	0	0	1	1	1	0	82	1	3	10	1
0	0	1	1	0	0	0	0	0	1	1	1	0	0	1	7	#NULL!	0	0	0	0	0	0	0	0	6	1	0	1	93	1	5	#NULL!	#NULL!
0	0	11	1	1	1	1	0	0	0	0	0	1	0	1	3	2	0	0	0	0	0	0	0	0	0	1	1	0	83	1	3	11	1
0	0	25	1	1	1	1	1	0	0	0	0	0	0	1	4	1	0	0	0	0	1	0	1	1	2	1	1	0	88	1	4	15	1
0	0	21	1	1	1	1	1	0	0	0	0	1	0	1	7	2	0	0	0	0	0	0	0	1	0	1	1	0	97	1	6	22	3
0	0	24	1	1	1	1	1	0	1	0	0	0	0	1	7	1	1	0	1	0	0	0	1	0	0	1	1	0	78	1	2	17	2
0	0	162	1	1	1	1	1	1	0	0	0	1	0	1	7	2	0	0	0	0	0	0	1	1	1	1	1	0	78	1	2	19	2
0	0	10	1	1	1	1	0	0	0	0	0	0	0	1	3	0	0	0	0	0	0	0	0	0	4	1	1	0	67	1	0	10	1
0	0	9	1	1	1	1	0	0	0	0	0	0	0	1	4	0	0	0	0	0	0	0	0	0	0	1	1	0	69	1	0	8	0
0	0	10	1	1	1	1	0	0	0	0	0	1	0	1	3	2	0	0	0	0	0	0	0	1	0	1	0	1	88	1	4	14	1
0	0	8	1	1	1	1	0	0	0	0	0	0	1	1	5	0	0	0	0	0	0	0	0	1	0	1	0	1	88	1	4	20	2
0	0	2	1	1	0	0	0	0	0	0	0	0	0	1	7	#NULL!	0	1	1	0	1	0	0	1	9	1	1	0	91	1	5	#NULL!	#NULL!
0	0	6	1	1	1	0	0	0	0	0	0	0	0	1	7	#NULL!	0	0	0	0	0	0	0	1	4	1	1	0	91	1	5	#NULL!	#NULL!
0	0	33	1	1	1	1	1	1	0	0	0	0	1	1	5	1	0	0	0	0	0	0	0	0	3	1	1	0	83	1	3	21	3
0	0	2	1	1	0	0	0	0	1	1	1	0	0	1	8	0	0	1	1	0	0	0	0	0	6	1	1	0	98	1	6	28	3
0	0	21	1	1	1	1	1	0	0	0	0	0	0	1	5	0	0	0	0	0	0	0	0	0	3	1	1	0	66	1	0	13	1
0	0	5	1	1	1	0	0	0	0	0	0	0	0	1	7	0	0	0	0	0	0	0	0	0	0	1	1	0	66	1	0	14	1
0	0	3	1	1	1	0	0	0	0	0	0	0	0	1	3	0	0	0	0	0	0	0	0	0	0	1	1	0	89	1	4	10	1
0	0	12	1	1	1	1	0	0	0	0	0	0	0	1	6	1	0	0	0	0	0	0	0	1	5	1	1	0	95	1	6	24	3
0	0	2	1	1	0	0	0	0	0	0	0	0	0	1	4	0	0	0	0	0	0	0	0	1	2	1	1	0	80	1	3	13	1
0	0	61	1	1	1	1	1	1	0	0	0	0	1	1	6	1	0	0	0	0	0	0	1	1	7	1	0	1	89	1	4	30	3
0	0	15	1	1	1	1	1	0	0	0	0	1	0	1	6	2	0	0	0	0	0	0	0	0	0	1	1	0	91	1	5	19	2
0	0	14	1	1	1	1	1	0	0	0	0	0	0	1	7	2	0	0	0	0	0	0	0	0	0	1	1	0	91	1	5	21	3
0	0	20	1	1	1	1	1	0	0	0	0	1	0	1	4	0	0	0	0	0	0	0	0	0	3	1	1	0	86	1	4	15	1
0	0	21	1	1	1	1	1	0	0	0	0	0	0	1	4	2	1	0	1	0	0	0	0	0	2	1	0	1	75	1	2	16	1
0	0	2	1	1	0	0	0	0	0	0	0	0	0	1	2	0	0	0	0	0	0	0	0	0	0	1	0	1	70	1	1	7	0
0	0	3	1	1	1	0	0	0	0	0	0	0	1	1	4	0	0	0	0	0	0	0	0	1	8	1	0	1	80	1	3	25	3
0	0	1	1	0	0	0	0	0	0	0	0	0	0	1	4	0	0	0	0	0	0	0	0	0	1	1	1	0	70	1	1	10	1
0	0	53	1	1	1	1	1	1	0	0	0	0	0	1	6	2	0	0	0	0	0	0	0	1	1	1	0	1	80	1	3	20	2
0	0	5	1	1	1	0	0	0	0	0	0	0	0	1	4	0	0	0	0	0	0	0	0	0	1	1	0	1	85	1	4	15	1
0	0	3	1	1	1	0	0	0	0	0	0	0	0	1	3	0	0	0	0	0	0	0	0	1	1	1	1	0	77	1	2	9	0
0	0	11	1	1	1	1	0	0	0	0	0	0	0	1	8	0	1	0	1	0	0	0	0	1	2	1	1	0	74	1	1	19	2
0	0	19	1	1	1	1	1	0	0	0	0	0	0	1	4	0	0	0	0	0	0	0	0	0	1	1	1	0	94	1	5	14	1
0	0	29	1	1	1	1	1	0	1	0	0	0	0	1	7	2	1	1	1	1	0	0	0	1	1	1	1	0	79	1	2	19	2
0	0	4	1	1	1	0	0	0	0	0	0	0	0	1	2	0	1	0	1	0	0	0	0	0	1	1	1	0	79	1	2	7	0
0	0	20	1	1	1	1	1	0	1	0	0	0	0	1	6	0	0	1	1	0	0	0	0	1	1	1	1	0	90	1	5	18	2
0	0	4	1	1	1	0	0	0	0	0	0	0	1	1	5	0	0	0	0	0	0	0	0	1	1	1	1	0	89	1	4	19	2
0	0	28	1	1	1	1	1	0	0	0	0	0	1	1	5	0	0	0	0	0	0	0	0	1	1	1	0	1	96	1	6	23	3
0	0	25	1	1	1	1	1	0	0	0	0	1	0	1	6	0	0	0	0	0	1	0	0	1	5	1	1	0	81	1	3	20	2
0	0	3	1	1	1	0	0	0	0	0	0	1	0	1	4	0	0	0	0	0	0	0	0	0	2	1	1	0	81	1	3	13	1
0	0	15	1	1	1	1	1	0	1	0	0	0	0	1	3	1	1	0	1	0	0	0	1	0	4	1	1	0	81	1	3	14	1
0	0	49	1	1	1	1	1	1	0	0	0	0	0	1	4	0	0	0	0	0	0	0	0	1	0	1	1	0	88	1	4	12	1
0	0	1	1	0	0	0	0	0	0	0	0	1	0	1	5	#NULL!	0	0	0	0	1	0	0	0	2	1	0	1	80	1	3	#NULL!	#NULL!
0	0	6	1	1	1	0	0	0	0	0	0	0	0	1	3	0	0	0	0	0	0	0	1	1	0	1	1	0	71	1	1	7	0
0	0	33	1	1	1	1	1	1	0	0	0	0	0	1	6	1	0	0	0	0	0	0	0	1	0	1	1	0	91	1	5	18	2
0	0	16	1	1	1	1	1	0	0	0	0	0	1	1	5	2	0	0	0	0	0	0	0	1	1	1	1	0	91	1	5	22	3
0	0	30	1	1	1	1	1	0	0	0	0	0	0	1	3	0	0	0	0	0	0	0	0	0	0	1	0	1	87	1	4	12	1
0	0	8	1	1	1	1	0	0	0	0	0	0	0	1	3	0	0	0	0	0	0	0	0	0	1	1	1	0	78	1	2	9	0
0	0	4	1	1	1	0	0	0	0	0	0	0	0	1	3	1	0	0	0	0	0	0	0	0	0	1	1	0	95	1	6	13	1
0	0	43	1	1	1	1	1	1	0	0	0	0	0	1	7	2	0	0	0	0	0	0	0	1	1	1	0	1	95	1	6	25	3
0	0	49	1	1	1	1	1	1	0	0	0	0	0	1	4	1	0	0	0	0	0	0	1	1	3	1	1	0	94	1	5	17	2
0	0	14	1	1	1	1	1	0	0	0	0	0	0	1	7	0	0	0	0	0	0	0	0	0	1	1	1	0	74	1	1	16	1
0	0	1	1	0	0	0	0	0	0	0	0	0	0	1	6	#NULL!	0	0	0	0	0	0	0	0	0	1	1	0	98	1	6	#NULL!	#NULL!
0	0	2	1	1	0	0	0	0	0	0	0	0	0	1	5	#NULL!	0	0	0	0	0	0	0	0	0	1	1	0	94	1	5	#NULL!	#NULL!
0	0	17	1	1	1	1	1	0	0	0	0	0	0	1	7	2	0	0	0	0	0	0	0	0	1	1	1	0	94	1	5	22	3
0	0	2	1	1	0	0	0	0	0	0	0	0	0	1	2	0	0	0	0	0	0	0	0	0	1	1	1	0	70	1	1	6	0
0	0	6	1	1	1	0	0	0	1	1	0	0	1	1	4	#NULL!	0	0	0	0	0	0	0	0	8	1	1	0	82	1	3	#NULL!	#NULL!
0	0	4	1	1	1	0	0	0	0	0	0	0	0	1	1	0	0	0	0	0	0	0	0	0	2	1	0	1	75	1	2	8	0
0	0	37	1	1	1	1	1	1	0	0	0	0	0	1	6	1	0	0	0	0	0	0	0	0	0	1	1	0	96	1	6	19	2
0	0	47	1	1	1	1	1	1	0	0	0	0	0	1	5	0	0	0	0	0	0	0	0	1	0	1	1	0	93	1	5	15	1
0	0	7	1	1	1	1	0	0	0	0	0	0	0	1	2	0	0	0	0	0	0	0	0	0	1	1	1	0	78	1	2	7	0
0	0	1	1	0	0	0	0	0	0	0	0	1	0	1	3	2	0	0	0	0	0	0	0	1	0	1	0	1	90	1	5	15	1
0	0	5	1	1	1	0	0	0	0	0	0	0	0	1	4	2	0	0	0	0	0	0	0	1	2	1	0	1	90	1	5	19	2
0	0	1	1	0	0	0	0	0	0	0	0	1	1	1	4	1	0	0	0	0	0	0	0	1	0	1	0	1	90	1	5	20	2
0	0	71	1	1	1	1	1	1	0	0	0	0	0	1	5	2	0	0	0	0	0	0	0	1	1	1	0	1	90	1	5	20	2
0	0	19	1	1	1	1	1	0	0	0	0	0	0	1	5	0	0	0	0	0	1	0	1	1	3	1	1	0	85	1	4	17	2
0	0	20	1	1	1	1	1	0	0	0	0	0	1	1	4	0	0	0	0	0	0	0	1	1	3	1	1	0	85	1	4	19	2
0	0	34	1	1	1	1	1	1	0	0	0	0	0	1	4	0	0	0	0	0	0	0	0	0	1	1	0	1	95	1	6	17	2
0	0	3	1	1	1	0	0	0	0	0	0	0	0	1	4	0	0	0	0	0	0	0	0	1	2	1	1	0	89	1	4	14	1
0	0	8	1	1	1	1	0	0	0	0	0	1	0	1	9	0	0	0	0	0	0	0	0	0	3	1	1	0	65	1	0	21	3
0	0	2	1	1	0	0	0	0	0	0	0	0	0	1	5	0	0	0	0	0	0	0	0	1	0	1	0	1	91	1	5	17	2
0	0	9	1	1	1	1	0	0	0	0	0	1	0	1	3	0	0	0	0	0	0	0	0	1	0	1	1	0	77	1	2	8	0
0	0	10	1	1	1	1	0	0	1	0	0	0	0	1	4	0	0	1	1	0	1	0	0	0	3	1	1	0	85	1	4	15	1
0	0	5	1	1	1	0	0	0	0	0	0	1	1	1	3	0	0	0	0	0	0	0	0	0	3	1	1	0	85	1	4	17	2
0	0	16	1	1	1	1	1	0	0	0	0	0	0	1	6	0	0	0	0	0	0	0	0	0	0	1	1	0	90	1	5	17	2
0	0	7	1	1	1	1	0	0	0	0	0	1	0	1	6	1	0	0	0	0	0	0	0	1	0	1	1	0	89	1	4	17	2
0	0	9	1	1	1	1	0	0	0	0	0	1	0	1	6	2	0	0	0	0	0	0	0	1	1	1	1	0	89	1	4	19	2
0	0	18	1	1	1	1	1	0	0	0	0	0	0	1	6	2	0	0	0	0	0	0	0	1	1	1	1	0	89	1	4	19	2
0	0	5	1	1	1	0	0	0	0	0	0	0	0	1	6	0	0	1	1	0	0	0	0	0	9	1	0	1	80	1	3	26	3
0	0	7	1	1	1	1	0	0	0	0	0	0	0	1	3	0	0	0	0	0	0	0	0	0	0	1	1	0	72	1	1	7	0
0	0	20	1	1	1	1	1	0	0	0	0	0	0	1	7	2	0	0	0	0	0	0	0	1	1	1	0	1	83	1	3	22	3
0	0	19	1	1	1	1	1	0	0	0	0	1	0	1	6	0	0	0	0	0	0	0	0	0	2	1	1	0	88	1	4	18	2
0	0	21	1	1	1	1	1	0	0	0	0	1	0	1	6	2	0	0	0	0	0	0	0	0	0	1	1	0	88	1	4	18	2
0	0	8	1	1	1	1	0	0	0	0	0	0	0	1	7	1	0	0	0	0	0	0	0	0	2	1	1	0	88	1	4	21	3
0	0	3	1	1	1	0	0	0	0	0	0	1	0	1	3	0	0	0	0	0	1	0	1	1	3	1	0	1	80	1	3	14	1
0	0	16	1	1	1	1	1	0	0	0	0	1	0	1	5	1	0	0	0	0	1	0	1	1	1	1	0	1	80	1	3	17	2
0	0	5	1	1	1	0	0	0	0	0	0	1	1	1	4	0	0	0	0	0	1	0	1	1	1	1	0	1	80	1	3	18	2
0	0	16	1	1	1	1	1	0	0	0	0	0	0	1	4	0	0	0	0	0	1	0	1	1	5	1	0	1	80	1	3	18	2
0	0	43	1	1	1	1	1	1	1	0	0	0	0	1	7	0	0	1	1	0	0	0	0	1	2	1	1	0	94	1	5	21	3
0	0	1	1	0	0	0	0	0	0	0	0	0	0	1	6	0	0	0	0	0	0	0	0	0	0	1	0	1	89	1	4	18	2
0	0	20	1	1	1	1	1	0	0	0	0	0	1	1	6	0	0	0	0	0	0	0	0	1	0	1	1	0	91	1	5	21	3
0	0	28	1	1	1	1	1	0	0	0	0	0	0	1	3	0	0	0	0	0	0	0	0	0	1	1	0	1	83	1	3	12	1
0	0	29	1	1	1	1	1	0	1	0	0	0	0	1	8	2	0	1	1	0	0	0	1	1	2	1	1	0	84	1	3	23	3
0	0	6	1	1	1	0	0	0	0	0	0	0	0	1	3	2	0	0	0	0	0	0	0	1	3	1	0	1	79	1	2	15	1
0	0	13	1	1	1	1	0	0	0	0	0	0	0	1	2	0	0	0	0	0	0	0	0	1	1	1	0	1	87	1	4	11	1
0	0	51	1	1	1	1	1	1	1	0	0	0	0	1	6	0	1	1	1	1	0	1	0	1	1	1	1	0	85	1	4	17	2
0	0	4	1	1	1	0	0	0	0	0	0	0	0	1	2	1	0	0	0	0	0	0	0	0	0	1	1	0	87	1	4	9	0
0	0	12	1	1	1	1	0	0	0	0	0	0	1	1	6	0	0	0	0	0	0	0	1	1	0	1	1	0	71	1	1	17	2
0	0	12	1	1	1	1	0	0	0	0	0	0	0	1	7	0	0	0	0	0	0	0	0	0	0	1	0	1	90	1	5	21	3
0	0	7	1	1	1	1	0	0	0	0	0	0	0	1	3	0	0	0	0	0	0	0	0	1	1	1	1	0	82	1	3	10	1
0	0	6	1	1	1	0	0	0	0	0	0	1	0	1	4	0	0	0	0	0	0	0	0	1	2	1	1	0	82	1	3	13	1
0	0	6	1	1	1	0	0	0	0	0	0	0	0	1	7	0	0	0	0	0	0	0	0	0	1	1	0	1	75	1	2	19	2
0	0	7	1	1	1	1	0	0	0	0	0	0	1	1	5	0	0	0	0	0	0	0	0	1	4	1	0	1	92	1	5	25	3
0	0	2	1	1	0	0	0	0	1	1	1	0	0	1	6	0	0	1	1	0	0	0	0	1	5	1	0	1	95	1	6	25	3
0	0	11	1	1	1	1	0	0	0	0	0	0	0	1	4	0	0	0	0	0	0	0	0	1	2	1	1	0	86	1	4	14	1
0	0	7	1	1	1	1	0	0	0	0	0	0	0	1	3	1	0	0	0	0	0	0	0	1	3	1	1	0	90	1	5	15	1
0	0	12	1	1	1	1	0	0	0	0	0	0	0	1	3	0	0	1	1	0	0	0	0	0	5	1	0	1	95	1	6	19	2
0	0	5	1	1	1	0	0	0	0	0	0	1	0	1	5	1	0	0	0	0	0	0	0	1	5	1	0	1	95	1	6	24	3
0	0	9	1	1	1	1	0	0	0	0	0	0	0	1	6	0	0	0	0	0	0	0	0	1	6	1	0	1	95	1	6	26	3
0	0	9	1	1	1	1	0	0	0	0	0	0	0	1	5	0	0	0	0	0	0	0	0	1	0	1	0	1	75	1	2	14	1
0	0	3	1	1	1	0	0	0	0	0	0	1	0	1	4	0	0	0	0	0	0	0	0	1	0	1	1	0	68	1	0	8	0
0	0	17	1	1	1	1	1	0	0	0	0	0	0	1	5	0	0	0	0	0	1	0	0	0	1	1	1	0	88	1	4	15	1
0	0	24	1	1	1	1	1	0	0	0	0	1	0	1	6	0	0	0	0	0	0	0	0	0	0	1	1	0	88	1	4	16	1
0	0	1	1	0	0	0	0	0	0	0	0	0	0	1	3	0	0	0	0	0	0	0	0	0	0	1	0	1	78	1	2	10	1
0	0	71	1	1	1	1	1	1	0	0	0	0	0	1	6	2	0	0	0	0	0	0	0	1	0	1	1	0	98	1	6	20	2
0	0	7	1	1	1	1	0	0	0	0	0	1	0	1	4	0	0	0	0	0	0	0	1	1	1	1	0	1	82	1	3	14	1
0	0	12	1	1	1	1	0	0	1	0	0	0	0	1	6	2	1	0	1	0	0	0	0	0	4	1	1	0	96	1	6	24	3
0	0	13	1	1	1	1	0	0	0	0	0	1	0	1	3	0	0	0	0	0	0	0	0	1	4	1	1	0	88	1	4	14	1
0	0	8	1	1	1	1	0	0	0	0	0	0	0	1	4	2	0	0	0	0	0	0	0	1	3	1	1	0	88	1	4	17	2
0	0	3	1	1	1	0	0	0	0	0	0	0	0	1	4	0	0	0	0	0	0	0	0	1	2	1	1	0	83	1	3	13	1
0	0	21	1	1	1	1	1	0	0	0	0	0	0	1	8	1	0	0	0	0	0	0	0	1	3	1	1	0	91	1	5	25	3
0	0	1	1	0	0	0	0	0	0	0	0	0	0	1	7	0	0	0	0	0	0	0	0	0	1	1	1	0	77	1	2	17	2
0	0	6	1	1	1	0	0	0	1	1	0	0	1	1	7	2	1	0	1	0	0	0	1	1	2	1	0	1	92	1	5	29	3
0	0	9	1	1	1	1	0	0	0	0	0	0	0	1	6	0	0	0	0	0	0	0	0	0	1	1	1	0	93	1	5	18	2
0	0	12	1	1	1	1	0	0	0	0	0	0	0	1	6	1	0	0	0	0	0	0	0	1	2	1	0	1	92	1	5	22	3
0	0	2	1	1	0	0	0	0	0	0	0	1	0	1	4	0	0	0	0	0	0	0	0	0	1	1	1	0	66	1	0	9	0
0	0	8	1	1	1	1	0	0	0	0	0	0	0	1	6	0	0	0	0	0	0	0	0	1	1	1	0	1	82	1	3	18	2
0	0	4	1	1	1	0	0	0	0	0	0	0	0	1	2	0	0	0	0	0	0	0	1	0	2	1	1	0	67	1	0	6	0
0	0	7	1	1	1	1	0	0	0	0	0	0	0	1	5	0	0	0	0	0	0	0	0	0	0	1	0	1	80	1	3	15	1
0	0	16	1	1	1	1	1	0	0	0	0	0	0	1	5	0	0	0	0	0	0	0	0	0	1	1	1	0	82	1	3	14	1
0	0	1	1	0	0	0	0	0	0	0	0	0	0	1	4	0	0	0	0	0	0	0	1	0	1	1	0	1	83	1	3	14	1
0	0	4	1	1	1	0	0	0	0	0	0	0	0	1	3	2	0	0	0	0	0	0	0	0	0	1	1	0	71	1	1	9	0
0	0	35	1	1	1	1	1	1	0	0	0	0	0	1	6	2	0	0	0	0	0	0	0	1	2	1	0	1	92	1	5	23	3
0	0	1	1	0	0	0	0	0	0	0	0	1	0	1	3	0	0	0	0	0	0	0	0	1	0	1	1	0	76	1	2	8	0
0	0	3	1	1	1	0	0	0	0	0	0	1	0	1	3	0	0	0	0	0	0	0	0	1	1	1	1	0	76	1	2	9	0
0	0	1	1	0	0	0	0	0	0	0	0	1	0	1	4	0	0	0	0	0	0	0	0	1	3	1	1	0	76	1	2	13	1
0	0	7	1	1	1	1	0	0	0	0	0	0	0	1	5	0	0	0	0	0	0	0	0	1	2	1	1	0	76	1	2	14	1
0	0	16	1	1	1	1	1	0	0	0	0	0	0	1	5	0	0	0	0	0	0	0	0	1	7	1	1	0	76	1	2	19	2
0	0	31	1	1	1	1	1	1	0	0	0	0	0	1	6	1	0	0	0	0	0	0	1	1	0	1	1	0	89	1	4	17	2
0	0	3	1	1	1	0	0	0	0	0	0	0	0	1	4	0	0	0	0	0	0	0	0	1	3	1	1	0	89	1	4	15	1
0	0	20	1	1	1	1	1	0	0	0	0	0	0	1	6	0	0	0	0	0	0	0	0	1	0	1	1	0	100	1	7	19	2
0	0	11	1	1	1	1	0	0	0	0	0	0	0	1	7	0	0	0	0	0	0	0	0	0	0	1	0	1	69	1	0	16	1
0	0	24	1	1	1	1	1	0	1	0	0	0	0	1	8	2	1	0	1	0	0	0	0	0	3	1	0	1	69	1	0	23	3
0	0	26	1	1	1	1	1	0	0	0	0	0	0	1	5	1	0	0	0	0	0	0	0	1	0	1	1	0	93	1	5	16	1
0	0	3	1	1	1	0	0	0	0	0	0	0	0	1	4	0	0	0	0	0	0	0	0	1	0	1	1	0	102	1	7	15	1
0	0	3	1	1	1	0	0	0	0	0	0	1	1	1	7	2	0	0	0	0	0	0	0	1	0	1	1	0	102	1	7	27	3
0	0	15	1	1	1	1	1	0	0	0	0	0	0	1	7	1	0	0	0	0	0	0	0	1	0	1	1	0	86	1	4	19	2
0	0	15	1	1	1	1	1	0	0	0	0	1	0	1	6	0	0	0	0	0	0	0	0	1	4	1	1	0	80	1	3	19	2
0	0	27	1	1	1	1	1	0	0	0	0	0	0	1	6	2	0	0	0	0	1	0	0	1	6	1	1	0	80	1	3	23	3
0	0	43	1	1	1	1	1	1	1	0	0	0	0	1	7	2	0	0	0	0	0	0	0	1	0	1	1	0	80	1	3	19	2
0	0	1	1	0	0	0	0	0	0	0	0	0	0	1	6	0	0	0	0	0	0	0	0	0	3	1	0	1	90	1	5	22	3
0	0	1	1	0	0	0	0	0	0	0	0	0	0	1	7	#NULL!	0	0	0	0	0	0	1	1	2	1	0	1	91	1	5	#NULL!	#NULL!
0	0	6	1	1	1	0	0	0	0	0	0	0	0	1	7	0	0	0	0	0	0	0	1	1	4	1	0	1	91	1	5	25	3
0	0	1	1	0	0	0	0	0	0	0	0	0	0	1	2	0	0	0	0	0	0	0	0	0	1	1	0	1	86	1	4	11	1
[truncated: 275,841+ more rows]
